# Supplementary material for: DDX21 Controls Cell Cycle Progression and Autophagy in Pancreatic Cancer Cells
Source: Cancers (Basel). 2025 Feb 7;17(4):570. doi: 10.3390/cancers17040570 (PMC11852591; doi:10.3390/cancers17040570)
Supplement: Supplementary file 1 [file cancers-17-00570-s001.zip]

Archive with 1 entries (1 files):
- cancers-3417088-supplementary.xlsx
