# Supplementary material for: DDX21 Controls Cell Cycle Progression and Autophagy in Pancreatic Cancer Cells
Source: Cancers (Basel). 2025 Feb 7;17(4):570. doi: 10.3390/cancers17040570 (PMC11852591; doi:10.3390/cancers17040570)
Supplement: Supplementary file 1 [file cancers-17-00570-s001.zip › cancers-3417088-supplementary.xlsx]

## Sheet: Table S1
	Table S1. Reports primer sequences.
	Oligo name		Sequence
	DDX21 ex1 FW		CTCCGTAGTGACGCTGGTTT
	DDX21 int1 REV		GGGGTTCCGCTCCATTCAG
	CCND3 EX 2 FW		CATCTACACCGACCACGCTG
	CCND3 EX 3 RV		GGCCAGGAAATCATGTGCAA
	GABARAPL1 EX 2 FW		GTACCTAGTGCCCTCTGACC
	GABARAPL1 EX 3 RV		GGGAGGGATGGTGTTGTTGA
	YAP1 EX2 FW		GCAGGTTGGGAGATGGCAAA
	YAP1 EX3 RV		GACGTTCATCTGGGACAGCA
	PARP1 ex7 fw		GGTCAAGACACAGACACCCA
	PARP1 ex8 rv		GGGGGAATATACGGTCCTGTT
	hCDK6 ex4 fw		TGACCAGCAGCGGACAAATA
	hCDK6 ex5 rv		CAAGACTTCGGGTGCTCTGT
	CXCL2 FW		CTTGTCTCAACCCCGCATC
	CXCL2 RV		GCTCAAACACATTAGGCGCAA
	MAPK8 EX6 FW		GACGCCTTATGTAGTGACTCGC
	MAPK8 EX7 RV		TCCTGGAAAGAGGATTTTGTGGC

## Sheet: Table S2
Table S2: List of DEG genes in DDX21-depleted cells
FAST DB STABLE ID	Gene Symbol	Regulation	Fold-Change	P-Value	Adjusted P-Value	Gene Coordinates (hg38)	Gene Name	Aliases and Synonyms	Entrez Gene ID	EnsEMBL ID	Expression Ctrl	Expression DDX21
GSHG0029151	--	up	218.29	0.0468	0.299	chr22(-):37360796-37360855	--	--	--	--	0	40.7
GSHG0029139	--	up	199.12	5.27e-06	0.000243	chr22(-):37359465-37359549	--	--	--	--	0	37.07
GSHG0032884	--	up	108.1	0.00111	0.0206	chr1(+):227969916-227969947	--	--	--	--	0	20.14
GSHG0014615	--	up	76.16	0.00119	0.0218	chr15(+):101775397-101775446	--	--	--	--	0	14.19
GSHG0029150	--	up	75.94	0.00609	0.0758	chr22(-):37360651-37360699	--	--	--	--	0	14.17
GSHG0014606	--	up	64.44	0.00335	0.0486	chr15(+):101774221-101774269	--	--	--	--	0	12.01
GSHG0014605	--	up	63.04	0.00395	0.0548	chr15(+):101774175-101774204	--	--	--	--	0	11.75
GSHG0038216	--	up	60.46	0.0144	0.14	chr6(-):89948637-89948662	--	--	--	--	0	11.26
GSHG0012547	SNORD114-15	up	54.15	0.0213	0.182	chr14(+):100972670-100972740	small nucleolar RNA, C/D box 114-15	14q(II-15)	767593	ENSG00000201557	0	10.1
GSHG0000201	--	up	50.97	0.011	0.117	chr1(+):16464365-16464390	--	--	--	--	0	9.49
GSHG0035229	--	up	46.91	0.0333	0.242	chr5(-):14712137-14712163	--	--	--	--	0	8.74
GSHG0029137	--	up	45.75	0.00276	0.0418	chr22(-):37359196-37359254	--	--	--	--	0.36	16.6
GSHG0048177	--	up	44.91	0.0394	0.268	chr16(-):21509964-21509991	--	--	--	--	0	8.36
GSHG0005436	--	up	41.04	0.0259	0.206	chr10(-):103627577-103627604	--	--	--	--	0	7.65
GSHG0027002	--	up	40.74	0.0274	0.213	chr20(+):62140565-62140590	--	--	--	--	0	7.59
GSHG0016370	--	up	26.91	0.000632	0.0133	chr16(+):30946125-30946151	--	--	--	--	1.02	27.29
GSHG0010809	--	up	16.01	0.0152	0.146	chr12(-):123932229-123932254	--	--	--	--	1.02	16.23
GSHG0034714	--	up	15.4	0.0209	0.179	chr5(+):134878408-134878435	--	--	--	--	1.02	15.63
GSHG0003596	--	up	14.08	0.00552	0.0704	chr1(-):222474904-222474933	--	--	--	--	2.37	33.34
GSHG0040585	--	up	13.28	0.0337	0.243	chr1(+):227969322-227969347	--	--	--	--	1.02	13.46
GSHG0036486	MIR3143	up	11.31	0.0387	0.264	chr6(+):27147626-27147688	microRNA 3143	mir-3143	100422934	ENSG00000265565	2.37	26.77
GSHG0029536	--	up	8.14	0.0349	0.248	chr22(-):23910494-23910522	--	--	--	--	1.97	16.17
GSHG0047599	LINC02593	up	5.26	1.87e-16	6.79e-14	chr1(-):916818-919692	long intergenic non-protein coding RNA 2593	--	100130417	ENSG00000223764	173.62	914.88
GSHG0026720	CCM2L	up	5.2	5.8e-14	1.44e-11	chr20(+):32010438-32032181	CCM2 like scaffold protein	C20orf160 // dJ310O13.5	140706	--	158.18	823.83
GSHG0008386	--	up	4.79	0.0441	0.287	chr11(-):124950047-124950072	--	--	--	--	4.11	19.62
GSHG0045318	CLIC3	up	4.45	1.98e-11	3.14e-09	chr9(-):136994608-136996568	chloride intracellular channel 3	--	9022	ENSG00000169583	99.17	440.95
GSHG0029488	--	up	4.09	0.00516	0.0669	chr22(-):23893434-23893467	--	--	--	--	18.8	76.9
GSHG0038539	SNORA20	up	3.98	0.0191	0.169	chr6(-):159780250-159780381	small nucleolar RNA, H/ACA box 20	ACA20	677806	ENSG00000207392	11.27	44.78
GSHG0022006	TMEM190	up	3.97	8.93e-05	0.00273	chr19(+):55376826-55378246	transmembrane protein 190	MDAC1	147744	ENSG00000160472	24.93	98.96
GSHG0024884	ALPG	up	3.88	7.58e-20	3.94e-17	chr2(+):232406843-232410714	alkaline phosphatase, germ cell	ALPPL // ALPPL2 // GCAP	251	ENSG00000163286	218.26	846.83
GSHG0031494	ROBO1	up	3.81	2.16e-74	2.1e-70	chr3(-):78597238-79767998	roundabout guidance receptor 1	DUTT1 // SAX3	6091	--	940.65	3582.97
GSHG0029487	--	up	3.75	0.0189	0.168	chr22(-):23893387-23893415	--	--	--	--	10.14	38.05
GSHG0004129	CABCOCO1	up	3.75	6.19e-05	0.00204	chr10(+):61662929-61766766	ciliary associated calcium binding coiled-coil 1	C10orf107	219621	--	32.68	122.39
GSHG0024883	ALPP	up	3.67	7.59e-08	5.71e-06	chr2(+):232378534-232382889	alkaline phosphatase, placental	ALP // ALPI // IAP // PALP // PLAP // PLAP-1	250	ENSG00000163283	77	283.03
GSHG0017055	GPRC5B	up	3.63	2.53e-14	6.74e-12	chr16(-):19856691-19885634	G protein-coupled receptor class C group 5 member B	RAIG-2 // RAIG2	51704	--	132.69	481.7
GSHG0047598	LOC107985728	up	3.61	1.06e-14	3.05e-12	chr1(-):920243-925604	collagen alpha-1(III) chain-like	--	107985728	--	127.02	459.18
GSHG0039934	CPA4	up	3.28	2e-15	6.45e-13	chr7(+):130293134-130324180	carboxypeptidase A4	CPA3	51200	--	214.29	702.2
GSHG0015480	--	up	3.2	1.34e-29	1.62e-26	chr15(-):88902186-88904646	--	--	--	--	1103.18	3534.36
GSHG0016221	LYRM1	up	3.19	1.1e-37	2.67e-34	chr16(+):20899882-20925006	LYR motif containing 1	A211C6.1	57149	--	563.3	1797.37
GSHG0006990	ART5	up	3.1	8.03e-08	5.94e-06	chr11(-):3638506-3642379	ADP-ribosyltransferase 5	ARTC5	116969	--	165.09	512.91
GSHG0025067	CYS1	up	3.03	2.23e-19	1.08e-16	chr2(-):10056473-10080411	cystin 1	--	192668	ENSG00000205795	262.16	795.4
GSHG0006802	UPK2	up	3.03	0.000165	0.00444	chr11(+):118956298-118958559	uroplakin 2	UP2 // UPII	7379	ENSG00000110375	70.03	212.69
GSHG0017825	XAF1	up	3.02	0.000116	0.00336	chr17(+):6755447-6775647	XIAP associated factor 1	BIRC4BP // HSXIAPAF1 // XIAPAF1	54739	--	46.5	140.58
GSHG0014054	SNX22	up	2.99	0.00916	0.103	chr15(+):64151715-64157481	sorting nexin 22	--	79856	--	57.36	171.46
GSHG0004341	CYP26C1	up	2.93	0.000167	0.00448	chr10(+):93060798-93071176	cytochrome P450 family 26 subfamily C member 1	FFDD4	340665	ENSG00000187553	54.57	159.46
GSHG0009923	OLR1	up	2.92	0.000766	0.0154	chr12(-):10158301-10172138	oxidized low density lipoprotein receptor 1	CLEC8A // LOX1 // LOXIN // SCARE1 // SLOX1	4973	--	63.73	185.96
GSHG0022157	--	up	2.91	0.0167	0.154	chr19(-):1274194-1274222	--	--	--	--	21.69	62.84
GSHG0012678	CRIP1	up	2.83	5.71e-58	4.15e-54	chr14(+):105486317-105488947	cysteine rich protein 1	CRHP // CRIP // CRP-1 // CRP1	1396	ENSG00000213145	25447.8	72060.4
GSHG0032276	--	up	2.81	0.0459	0.294	chr4(+):5819503-5819529	--	--	--	--	16.01	45.1
GSHG0025548	KRCC1	up	2.81	6.98e-21	4.06e-18	chr2(-):88027203-88055783	lysine rich coiled-coil 1	CHBP2	51315	--	653.67	1835.74
GSHG0008819	EMP1	up	2.78	3.73e-18	1.55e-15	chr12(+):13196699-13219941	epithelial membrane protein 1	CL-20 // EMP-1 // TMP	2012	ENSG00000134531	632.4	1761.06
GSHG0012353	VASH1	up	2.72	0.00207	0.0335	chr14(+):76761457-76783016	vasohibin 1	KIAA1036 // TTCP1	22846	ENSG00000071246	52.36	142.49
GSHG0041837	NECAB1	up	2.69	0.00127	0.0229	chr8(+):90791545-90959402	N-terminal EF-hand calcium binding protein 1	EFCBP1 // STIP-1	64168	ENSG00000123119	56.83	153.33
GSHG0037191	--	up	2.67	0.0097	0.107	chr22(-):23893550-23893578	--	--	--	--	47.01	125.61
GSHG0000006	SAMD11	up	2.63	1.17e-14	3.29e-12	chr1(+):923923-944581	sterile alpha motif domain containing 11	MRS	148398	--	1339.7	3518.91
GSHG0035696	PPIC	up	2.6	5.4e-75	7.85e-71	chr5(-):123023250-123036725	peptidylprolyl isomerase C	CYPC	5480	ENSG00000168938	5330.1	13860.9
GSHG0048362	SIRT2	up	2.58	1.16e-42	3.76e-39	chr19(-):38878555-38899733	sirtuin 2	SIR2 // SIR2L // SIR2L2	22933	--	8775.85	22649.8
GSHG0027330	FER1L4	up	2.56	0.0224	0.188	chr20(-):35558737-35607562	fer-1 like family member 4 (pseudogene)	C20orf124	80307	ENSG00000088340	31.98	82.13
GSHG0021005	--	up	2.55	0.000336	0.00797	chr19(+):2342327-2342354	--	--	--	--	81.28	207.57
GSHG0046752	ZMAT1	up	2.54	3.27e-05	0.00119	chrX(-):101882290-101932031	zinc finger matrin-type 1	--	84460	--	104.75	265.64
GSHG0001647	LINC00467	up	2.54	8.88e-13	1.9e-10	chr1(+):211378711-211432536	long intergenic non-protein coding RNA 467	C1orf97	84791	ENSG00000153363	560.24	1421.49
GSHG0048832	LONRF1	up	2.53	3.68e-07	2.3e-05	chr8(-):12721906-12755526	LON peptidase N-terminal domain and ring finger 1	RNF191	91694	ENSG00000154359	136.74	346.3
GSHG0002810	ATP1A1-AS1	up	2.52	0.00158	0.0276	chr1(-):116392435-116418622	ATP1A1 antisense RNA 1	ATP1A1OS // C1orf203	84852	ENSG00000203865	63.84	161.02
GSHG0006352	TM7SF2	up	2.5	4.75e-16	1.69e-13	chr11(+):65111872-65116384	transmembrane 7 superfamily member 2	ANG1 // C14SR // DHCR14A // NET47	7108	--	927.89	2322.69
GSHG0032599	USP46-DT	up	2.47	0.00438	0.0592	chr4(+):52659406-52661498	USP46 divergent transcript	USP46-AS1	643783	ENSG00000248866	45.26	112.07
GSHG0030545	MRAS	up	2.45	1.3e-14	3.64e-12	chr3(+):138347648-138405534	muscle RAS oncogene homolog	M-RAs // NS11 // R-RAS3 // RRAS3	22808	--	907.81	2222.03
GSHG0001523	INAVA	up	2.43	0.000122	0.00348	chr1(+):200891525-200915742	innate immunity activator	C1orf106	55765	--	105.1	255.91
GSHG0019102	POLDIP2	up	2.39	2.57e-49	1.25e-45	chr17(-):28346633-28357527	DNA polymerase delta interacting protein 2	p38 // PDIP38 // POLD4	26073	--	11930.5	28469.6
GSHG0018312	--	up	2.37	0.047	0.299	chr17(+):48596402-48596427	--	--	--	--	21.41	50.78
GSHG0048363	CCER2	up	2.37	0.00103	0.0195	chr19(-):38908980-38912186	coiled-coil glutamate rich protein 2	--	643669	ENSG00000262484	64.24	152.18
GSHG0030372	MYLK-AS1	up	2.36	0.017	0.157	chr3(+):123585513-123630817	MYLK antisense RNA 1	--	100506826	--	68.11	160.44
GSHG0004060	HNRNPA1P33	up	2.35	0.00331	0.0482	chr10(+):46415853-46416456	heterogeneous nuclear ribonucleoprotein A1 pseudogene 33	--	728643	ENSG00000213412	50.67	119.26
GSHG0035916	CCDC69	up	2.35	0.000481	0.0108	chr5(-):151181052-151224093	coiled-coil domain containing 69	--	26112	ENSG00000198624	93.45	219.96
GSHG0020389	RAB27B	up	2.34	5.36e-15	1.66e-12	chr18(+):54717857-54895516	RAB27B, member RAS oncogene family	C25KG	5874	ENSG00000041353	547.09	1279.73
GSHG0013608	THBS1	up	2.33	4.97e-28	5.79e-25	chr15(+):39581078-39599466	thrombospondin 1	THBS // THBS-1 // TSP // TSP-1 // TSP1	7057	ENSG00000137801	2428.02	5657.94
GSHG0022156	--	up	2.33	0.0287	0.22	chr19(-):1273458-1273484	--	--	--	--	35	81.63
GSHG0041246	ZNF467	up	2.32	5.65e-10	6.62e-08	chr7(-):149764182-149773588	zinc finger protein 467	EZI // Zfp467	168544	--	285.02	660.72
GSHG0028778	ADM2	up	2.31	5.08e-09	4.98e-07	chr22(+):50481543-50486437	adrenomedullin 2	AM2 // dJ579N16.4	79924	--	313.79	723.79
GSHG0018311	HOXB-AS3	up	2.3	2.78e-10	3.46e-08	chr17(+):48590420-48606410	HOXB cluster antisense RNA 3	--	404266	--	333.01	765.49
GSHG0041516	EPHX2	up	2.3	0.00247	0.0384	chr8(+):27491125-27545564	epoxide hydrolase 2	ABHD20 // CEH // SEH	2053	--	100.35	230.85
GSHG0030612	TM4SF1-AS1	up	2.29	0.0384	0.263	chr3(+):149377778-149386583	TM4SF1 antisense RNA 1	--	100874091	ENSG00000240541	46.05	105.8
GSHG0019129	CORO6	up	2.29	3.98e-07	2.47e-05	chr17(-):29614756-29622912	coronin 6	--	84940	--	324.12	741.31
GSHG0031911	LXN	up	2.28	8.48e-32	1.39e-28	chr3(-):158666401-158672693	latexin	ECI // TCI	56925	ENSG00000079257	20260.9	46178.7
GSHG0016797	SNAI3-AS1	up	2.27	0.00165	0.0284	chr16(+):88663353-88687184	SNAI3 antisense RNA 1	--	197187	--	65.2	147.89
GSHG0014163	SCAMP5	up	2.26	6.43e-11	9.22e-09	chr15(+):74995535-75021495	secretory carrier membrane protein 5	--	192683	--	492.51	1115.84
GSHG0036996	PM20D2	up	2.25	2.34e-08	2.02e-06	chr6(+):89146048-89165565	peptidase M20 domain containing 2	ACY1L2	135293	ENSG00000146281	471.17	1059.83
GSHG0021243	LINC01842	up	2.23	0.00566	0.0717	chr19(+):14333743-14343911	long intergenic non-protein coding RNA 1842	--	101928845	ENSG00000267147	63.51	141.88
GSHG0001347	RCSD1	up	2.23	5.65e-05	0.00188	chr1(+):167630093-167708696	RCSD domain containing 1	CAPZIP // MK2S4	92241	--	117.75	262.56
GSHG0035612	ERAP1	up	2.23	3.38e-35	7.02e-32	chr5(-):96759540-96814145	endoplasmic reticulum aminopeptidase 1	A-LAP // ALAP // APPILS // ARTS-1 // ARTS1 // ERAAP // ERAAP1 // PILS-AP // PILSAP	51752	--	2780.15	6193.98
GSHG0024739	MAP2	up	2.22	2.02e-20	1.13e-17	chr2(+):209424047-209734112	microtubule associated protein 2	MAP-2 // MAP2A // MAP2B // MAP2C	4133	--	1161.53	2583.22
GSHG0004631	INPP5A	up	2.22	1.24e-36	2.76e-33	chr10(+):132537787-132783480	inositol polyphosphate-5-phosphatase A	5PTASE	3632	ENSG00000068383	3622.81	8048.37
GSHG0008032	UCP2	up	2.22	7.49e-30	9.75e-27	chr11(-):73974667-73983307	uncoupling protein 2	BMIQ4 // SLC25A8 // UCPH	7351	--	3133.53	6947.29
GSHG0019658	ST6GALNAC2	up	2.21	5.95e-08	4.58e-06	chr17(-):76563736-76585861	ST6 N-acetylgalactosaminide alpha-2,6-sialyltransferase 2	SAITL1 // SIAT7 // SIAT7B // SIATL1 // ST6GalNAII // STHM	10610	ENSG00000070731	265.26	586.81
GSHG0044976	ERP44	up	2.21	5.41e-41	1.57e-37	chr9(-):99979179-100099040	endoplasmic reticulum protein 44	PDIA10 // TXNDC4	23071	ENSG00000023318	2758.86	6097.75
GSHG0033366	CCDC149	up	2.21	1.72e-05	0.000696	chr4(-):24803514-24980204	coiled-coil domain containing 149	--	91050	--	144.56	319.24
GSHG0018095	ADAP2	up	2.21	0.00123	0.0224	chr17(+):30921679-30959322	ArfGAP with dual PH domains 2	cent-b // CENTA2 // HSA272195	55803	--	90.6	199.89
GSHG0029460	ZDHHC8P1	up	2.21	0.00354	0.0507	chr22(-):23390605-23402612	ZDHHC8 pseudogene 1	ZDHHC8P	150244	ENSG00000133519	63.74	140.8
GSHG0041771	RDH10	up	2.2	1.57e-09	1.73e-07	chr8(+):73294602-73325281	retinol dehydrogenase 10	SDR16C4	157506	ENSG00000121039	285.08	625.72
GSHG0006375	MIR4489	up	2.18	0.0256	0.205	chr11(+):65649192-65649253	microRNA 4489	mir-4489	100616284	ENSG00000265874	54.61	119
GSHG0008500	LMNTD2-AS1	up	2.18	3.33e-06	0.000163	chr11(+):557595-560107	LMNTD2 antisense RNA 1	--	692247	ENSG00000254815	298.53	650.69
GSHG0004260	PRXL2A	up	2.18	6.96e-27	6.75e-24	chr10(+):80407829-80437115	peroxiredoxin like 2A	Adrx // C10orf58 // FAM213A // PAMM	84293	--	2242.94	4880.8
GSHG0039588	ABHD11-AS1	up	2.18	0.0141	0.138	chr7(+):73735069-73736000	ABHD11 antisense RNA 1 (tail to tail)	LINC00035 // NCRNA00035 // WBSCR26	171022	--	107.06	232.95
GSHG0022954	ZNF404	up	2.17	7.59e-05	0.00241	chr19(-):43872365-43880189	zinc finger protein 404	--	342908	ENSG00000176222	166.39	360.89
GSHG0047588	--	up	2.15	0.0147	0.142	chr22(-):23892602-23892632	--	--	--	--	50.77	109.06
GSHG0035760	CDKL3	up	2.15	0.00267	0.0407	chr5(-):134286241-134371047	cyclin dependent kinase like 3	NKIAMRE	51265	--	82.59	177.34
GSHG0046281	MXRA5	up	2.15	5.19e-08	4.09e-06	chrX(-):3308565-3346652	matrix remodeling associated 5	--	25878	ENSG00000101825	271.84	583.6
GSHG0022307	CTXN1	up	2.15	5.5e-15	1.68e-12	chr19(-):7924487-7926166	cortexin 1	CTXN	404217	ENSG00000178531	1539.73	3305.6
GSHG0007204	BDNF	up	2.14	5.41e-11	7.91e-09	chr11(-):27654893-27722058	brain derived neurotrophic factor	ANON2 // BULN2	627	--	1036.98	2224.52
GSHG0020962	PALM	up	2.14	9.03e-11	1.24e-08	chr19(+):708935-748329	paralemmin	PALM1	5064	--	412.6	881.34
GSHG0028901	YPEL1	up	2.13	0.000162	0.0044	chr22(-):21697536-21735834	yippee like 1	FKSG3	29799	ENSG00000100027	129.36	275.78
GSHG0036877	DST-AS1	up	2.13	0.0243	0.197	chr6(+):56843986-56864337	DST antisense RNA 1	--	101930010	--	54.16	115.37
GSHG0004938	GPRIN2	up	2.12	3.17e-14	8.38e-12	chr10(-):46541736-46557596	G protein regulated inducer of neurite outgrowth 2	GRIN2 // KIAA0514	9721	--	655.77	1388.47
GSHG0020996	IZUMO4	up	2.11	0.000283	0.0069	chr19(+):2096869-2099590	IZUMO family member 4	C19orf36 // IMAGE:4215339	113177	--	158.78	335.71
GSHG0039947	LINC00513	up	2.11	0.0167	0.154	chr7(+):130913464-130921945	long intergenic non-protein coding RNA 513	--	100506860	--	68.74	145.31
GSHG0048490	CPEB2	up	2.1	7.06e-06	0.000313	chr4(+):15002481-15070151	cytoplasmic polyadenylation element binding protein 2	CPE-BP2 // CPEB-2 // hCPEB-2	132864	--	223.23	468.55
GSHG0041818	CA2	up	2.1	0.00634	0.0781	chr8(+):85463902-85481493	carbonic anhydrase 2	CA-II // CAC // CAII // Car2 // HEL-76 // HEL-S-282	760	ENSG00000104267	68.55	143.78
GSHG0029317	TTLL1	up	2.09	6.09e-06	0.000275	chr22(-):43029350-43089428	TTL family tubulin polyglutamylase complex subunit L1	C22orf7 // HS323M22B // TPGS3	25809	--	226.07	473.57
GSHG0039918	TSPAN33	up	2.09	0.00041	0.00941	chr7(+):129144707-129169699	tetraspanin 33	PEN // PEN. // TSPAN-33	340348	ENSG00000158457	115.82	242.3
GSHG0049063	CBR3	up	2.09	0.00182	0.0307	chr21(+):36130374-36156317	carbonyl reductase 3	hCBR3 // HEL-S-25 // SDR21C2	874	ENSG00000159231	144.05	301.34
GSHG0029339	NUP50-DT	up	2.09	0.000544	0.0118	chr22(-):45133758-45163781	NUP50 divergent transcript	NUP50-AS1	100506714	ENSG00000226328	109.33	228.02
GSHG0028840	CLTCL1	up	2.09	1.9e-06	9.97e-05	chr22(-):19179473-19291719	clathrin heavy chain like 1	CHC22 // CLH22 // CLTCL // CLTD	8218	--	225.08	469.91
GSHG0039785	COL26A1	up	2.08	0.000548	0.0119	chr7(+):101362875-101559024	collagen type XXVI alpha 1 chain	EMI6 // EMID2 // EMU2 // SH2B	136227	--	143.71	298.56
GSHG0002683	ALG14	up	2.07	6.96e-14	1.67e-11	chr1(-):94974405-95072951	ALG14 UDP-N-acetylglucosaminyltransferase subunit	CMS15 // IDDEBF // MEPCA	199857	ENSG00000172339	799.67	1656.25
GSHG0043801	LMX1B	up	2.06	0.0114	0.119	chr9(+):126613928-126701032	LIM homeobox transcription factor 1 beta	FSGS10 // LMX1.2 // NPS1	4010	--	121.96	251.87
GSHG0015388	CTSH	up	2.05	5.35e-25	4.58e-22	chr15(-):78921058-78945047	cathepsin H	ACC-4 // ACC-5 // ACC4 // ACC5 // CPSB	1512	--	3236.09	6643.62
GSHG0039549	--	up	2.05	0.0288	0.22	chr7(+):66903433-66903463	--	--	--	--	62.86	129.23
GSHG0000047	GABRD	up	2.05	0.0187	0.167	chr1(+):2019345-2030758	gamma-aminobutyric acid type A receptor subunit delta	EIG10 // EJM7 // GEFSP5	2563	ENSG00000187730	61.53	126.31
GSHG0043988	PTGDS	up	2.05	0.00812	0.0936	chr9(+):136975094-136981742	prostaglandin D2 synthase	L-PGDS // LPGDS // PDS // PGD2 // PGDS // PGDS2	5730	ENSG00000107317	138.38	283.34
GSHG0046641	NAP1L2	up	2.05	0.000144	0.00399	chrX(-):73212299-73214874	nucleosome assembly protein 1 like 2	BPX	4674	ENSG00000186462	194.84	399.17
GSHG0001588	CDK18	up	2.04	0.0147	0.142	chr1(+):205504595-205532790	cyclin dependent kinase 18	PCTAIRE // PCTAIRE3 // PCTK3	5129	--	76.24	155.58
GSHG0015478	HAPLN3	up	2.04	2.06e-19	1.01e-16	chr15(-):88877288-88895627	hyaluronan and proteoglycan link protein 3	EXLD1 // HsT19883	145864	--	4478.83	9119.53
GSHG0034748	CTNNA1	up	2.03	1.25e-46	5.19e-43	chr5(+):138753420-138935034	catenin alpha 1	CAP102 // MDPT2	1495	--	22971.9	46539.5
GSHG0023722	GALM	up	2.02	6.1e-09	5.87e-07	chr2(+):38666097-38734765	galactose mutarotase	BLOCK25 // GALAC4 // GLAT // HEL-S-63p // IBD1	130589	--	350.05	707.73
GSHG0035795	NME5	up	2.02	0.0434	0.285	chr5(-):138115175-138139428	NME/NM23 family member 5	NM23-H5 // NM23H5 // RSPH23	8382	ENSG00000112981	53.19	107.57
GSHG0001908	MXRA8	up	2.02	5.31e-26	4.68e-23	chr1(-):1352689-1363541	matrix remodeling associated 8	ASP3	54587	--	5936.72	11971.6
GSHG0028461	SUSD2	up	2.01	1.88e-09	2.04e-07	chr22(+):24181457-24189106	sushi domain containing 2	BK65A6.2 // W5C5	56241	ENSG00000099994	515.87	1039.06
GSHG0025182	RBKS	up	2.01	0.000165	0.00444	chr2(-):27781379-27890400	ribokinase	RBSK // RK	64080	ENSG00000171174	151.48	304.45
GSHG0046456	CASK	up	2.01	4.06e-21	2.46e-18	chrX(-):41514934-41923554	calcium/calmodulin dependent serine protein kinase	CAGH39 // CAMGUK // CMG // FGS4 // hCASK // LIN2 // MICPCH // MRXSNA // TNRC8	8573	--	1271.48	2555.92
GSHG0042504	HEY1	up	1.99	3.09e-08	2.56e-06	chr8(-):79764024-79767780	hes related family bHLH transcription factor with YRPW motif 1	BHLHb31 // CHF2 // HERP2 // HESR1 // hHRT1 // HRT-1 // NERP2 // OAF1	23462	--	575.44	1144.56
GSHG0038106	RAB23	up	1.99	5.84e-14	1.44e-11	chr6(-):57186992-57222307	RAB23, member RAS oncogene family	HSPC137	51715	--	3043.23	6052.36
GSHG0005070	PBLD	up	1.99	2.63e-05	0.00099	chr10(-):68282660-68332928	phenazine biosynthesis like protein domain containing	HEL-S-306 // MAWBP // MAWDBP	64081	--	227.66	451.69
GSHG0043752	CUTALP	up	1.98	8.67e-11	1.2e-08	chr9(+):120843066-120854373	cutA divalent cation tolerance like, pseudogene	PSMD5-AS1	253039	ENSG00000226752	493.97	978.46
GSHG0040344	C7orf31	up	1.98	0.000291	0.00706	chr7(-):25134688-25180354	chromosome 7 open reading frame 31	--	136895	--	131.33	259.83
GSHG0043051	PTP4A3	up	1.97	6.68e-12	1.16e-09	chr8(+):141392021-141432454	protein tyrosine phosphatase 4A3	PRL-3 // PRL-R // PRL3	11156	--	1628.73	3210.07
GSHG0040129	RNF32	up	1.96	0.00642	0.0786	chr7(+):156640747-156677130	ring finger protein 32	FKSG33 // HSD15 // LMBR2	140545	--	128.75	252.55
GSHG0001687	MTARC2	up	1.96	0.00262	0.0402	chr1(+):220748269-220784815	mitochondrial amidoxime reducing component 2	MARC2 // MOSC2	54996	--	135.63	265.89
GSHG0004113	TFAM	up	1.96	1.78e-16	6.64e-14	chr10(+):58385345-58399220	transcription factor A, mitochondrial	MTDPS15 // MTTF1 // MTTFA // TCF6 // TCF6L1 // TCF6L2 // TCF6L3	7019	--	12999.2	25451.2
GSHG0045287	TMEM250	up	1.95	3.27e-30	4.76e-27	chr9(-):136114582-136118875	transmembrane protein 250	C9orf69	90120	--	5293.25	10347.5
GSHG0032228	FGFR3	up	1.95	2.38e-07	1.55e-05	chr4(+):1793293-1808871	fibroblast growth factor receptor 3	ACH // CD333 // CEK2 // HSFGFR3EX // JTK4	2261	--	504.54	986.29
GSHG0042960	LRRC24	up	1.95	0.00871	0.0988	chr8(-):144522385-144527033	leucine rich repeat containing 24	LRRC14OS	441381	ENSG00000254402	102	199.02
GSHG0021133	ZNF561-AS1	up	1.95	0.00181	0.0306	chr19(+):9621482-9634862	ZNF561 antisense RNA 1 (head to head)	C19orf82	284385	ENSG00000267106	195.35	380.78
GSHG0026949	FAM210B	up	1.95	4.06e-08	3.28e-06	chr20(+):56358942-56368663	family with sequence similarity 210 member B	5A3 // C20orf108 // dJ1167H4.1	116151	ENSG00000124098	680.65	1323.87
GSHG0022316	RAB11B-AS1	up	1.94	0.000362	0.00846	chr19(-):8374397-8390691	RAB11B antisense RNA 1	MIR4999HG	100507567	ENSG00000269386	149.54	290.81
GSHG0012028	DHRS2	up	1.94	0.0319	0.236	chr14(+):23630115-23645639	dehydrogenase/reductase 2	HEP27 // SDR25C1	10202	--	64.75	125.3
GSHG0026850	CCN5	up	1.93	1.09e-11	1.83e-09	chr20(+):44714861-44727811	cellular communication network factor 5	CT58 // CTGF-L // WISP2	8839	--	1102.32	2129.4
GSHG0048993	LRRC37A3	up	1.93	8.03e-08	5.94e-06	chr17(-):64854130-64919478	leucine rich repeat containing 37 member A3	LRRC37 // LRRC37A	374819	--	673.47	1300.16
GSHG0037278	ULBP1	up	1.93	0.0176	0.16	chr6(+):149963943-149973715	UL16 binding protein 1	N2DL-1 // NKG2DL1 // RAET1I	80329	ENSG00000111981	86.55	167.08
GSHG0034164	ANKRD33B	up	1.93	2.53e-26	2.38e-23	chr5(+):10564070-10657816	ankyrin repeat domain 33B	--	651746	ENSG00000164236	5135.27	9903.68
GSHG0019998	KANSL1-AS1	up	1.93	0.00149	0.0262	chr17(+):46193573-46196714	KANSL1 antisense RNA 1	--	644246	ENSG00000214401	150.82	290.46
GSHG0023219	COX6B2	up	1.93	4.17e-05	0.00145	chr19(-):55349306-55354814	cytochrome c oxidase subunit 6B2	COXVIB2 // CT59	125965	--	278.69	536.99
GSHG0022823	CLIP3	up	1.92	0.00101	0.0192	chr19(-):36014660-36032893	CAP-Gly domain containing linker protein 3	CLIPR-59 // CLIPR59 // RSNL1	25999	--	130.06	250.38
GSHG0008880	ETFRF1	up	1.92	2.76e-13	6.32e-11	chr12(+):25195216-25205143	electron transfer flavoprotein regulatory factor 1	LYRM5	144363	--	1845.99	3549.98
GSHG0025855	LIMS2	up	1.92	0.000161	0.00439	chr2(-):127638425-127681786	LIM zinc finger domain containing 2	LGMD2W // MDRCMTT // PINCH-2 // PINCH2	55679	--	193.65	372.35
GSHG0012745	HOMEZ	up	1.92	1.02e-07	7.43e-06	chr14(-):23272422-23293695	homeobox and leucine zipper encoding	KIAA1443	57594	ENSG00000215271	710.08	1364.69
GSHG0043789	OLFML2A	up	1.92	2.23e-13	5.14e-11	chr9(+):124777133-124814885	olfactomedin like 2A	PRO34319	169611	--	1010.4	1939.41
GSHG0001913	LINC01770	up	1.92	0.0223	0.187	chr1(-):1430157-1434573	long intergenic non-protein coding RNA 1770	--	102724312	--	72.49	139.13
GSHG0044250	ENHO	up	1.91	0.0386	0.264	chr9(-):34521043-34523029	energy homeostasis associated	C9orf165 // UNQ470	375704	ENSG00000168913	81.14	155.16
GSHG0023719	RMDN2	up	1.91	0.0366	0.255	chr2(+):37925287-38067138	regulator of microtubule dynamics 2	BLOCK18 // FAM82A // FAM82A1 // PRO34163 // PYST9371 // RMD-2 // RMD2 // RMD4	151393	--	101.62	193.97
GSHG0014809	SHF	up	1.91	0.00059	0.0126	chr15(-):45167213-45201175	Src homology 2 domain containing F	--	90525	--	177.26	337.94
GSHG0003936	MSRB2	up	1.9	5.45e-07	3.29e-05	chr10(+):23095449-23122013	methionine sulfoxide reductase B2	CBS-1 // CBS1 // CGI-131 // MSRB // PILB	22921	ENSG00000148450	539.74	1027.51
GSHG0016225	SCNN1B	up	1.9	0.00728	0.0863	chr16(+):23302270-23381299	sodium channel epithelial 1 subunit beta	BESC1 // ENaCb // ENaCbeta // LIDLS1 // SCNEB	6338	--	97.19	184.51
GSHG0041238	ZNF425	up	1.9	6.86e-05	0.00221	chr7(-):149102784-149126324	zinc finger protein 425	--	155054	ENSG00000204947	224.4	425.91
GSHG0039268	CCDC126	up	1.89	1.2e-07	8.59e-06	chr7(+):23597382-23644708	coiled-coil domain containing 126	--	90693	--	523.93	991.45
GSHG0022267	MLLT1	up	1.89	1.1e-22	7.84e-20	chr19(-):6210380-6279975	MLLT1 super elongation complex subunit	ENL // LTG19 // YEATS1	4298	ENSG00000130382	2524.4	4759.83
GSHG0000126	CORT	up	1.88	0.00238	0.0374	chr1(+):10449719-10451998	cortistatin	CST-14 // CST-17 // CST-29 // SST2	1325	ENSG00000241563	143.02	269.17
GSHG0031070	FGD5-AS1	up	1.88	1.32e-31	2.02e-28	chr3(-):14920355-14948441	FGD5 antisense RNA 1	--	100505641	--	8351.69	15677.3
GSHG0028765	ZBED4	up	1.87	1.07e-19	5.37e-17	chr22(+):49853844-49890080	zinc finger BED-type containing 4	--	9889	ENSG00000100426	3740.36	7007.78
GSHG0029862	OXSR1	up	1.87	3.99e-10	4.86e-08	chr3(+):38165535-38255484	oxidative stress responsive kinase 1	OSR1	9943	ENSG00000172939	4253.41	7956.11
GSHG0001901	C1QTNF12	up	1.87	4.14e-07	2.56e-05	chr1(-):1242453-1246722	C1q and TNF related 12	C1QDC2 // CTRP12 // FAM132A	388581	ENSG00000184163	623.94	1166.07
GSHG0017458	LDHD	up	1.87	0.0249	0.201	chr16(-):75111861-75116780	lactate dehydrogenase D	DLACD // DLD	197257	--	102.29	191.08
GSHG0015855	ALDH1A3-AS1	up	1.86	6.1e-06	0.000275	chr15(-):100892343-100919283	ALDH1A3 antisense RNA 1	--	101927751	--	291.73	543.47
GSHG0038267	CD24	up	1.86	6.04e-17	2.34e-14	chr6(-):106969831-106976855	CD24 molecule	CD24A	100133941	--	5745.26	10686.1
GSHG0013309	DIO3OS	up	1.86	9.29e-05	0.00281	chr14(-):101552221-101560422	DIO3 opposite strand upstream RNA	C14orf134 // DIO3-AS1 // DIO3-OS // NCRNA00041	64150	--	548.69	1019.23
GSHG0017808	ZNF594-DT	up	1.86	0.0212	0.181	chr17(+):5192007-5236003	ZNF594 divergent transcript	--	100130950	ENSG00000261879	138.25	256.87
GSHG0034906	PPP1R2B	up	1.86	0.0138	0.137	chr5(+):156850295-156852528	PPP1R2 family member B	PPP1R2P3	153743	ENSG00000231989	170.1	315.26
GSHG0049130	--	up	1.86	3.77e-07	2.34e-05	chr5(-):76174161-76174189	--	--	--	--	651.08	1207.34
GSHG0032974	IL15	up	1.86	0.00855	0.0973	chr4(+):141636570-141733987	interleukin 15	IL-15	3600	--	175.07	324.71
GSHG0041954	DEPTOR	up	1.85	0.0232	0.192	chr8(+):119873717-120050918	DEP domain containing MTOR interacting protein	DEP.6 // DEPDC6	64798	--	91.81	169.79
GSHG0024751	SPAG16	up	1.85	2.93e-09	3.06e-07	chr2(+):213284392-214410501	sperm associated antigen 16	PF20 // WDR29	79582	--	1654.7	3064.99
GSHG0026782	MYL9	up	1.85	6.66e-21	3.95e-18	chr20(+):36541516-36551447	myosin light chain 9	LC20 // MLC-2C // MLC2 // MMIHS4 // MRLC1 // MYRL2	10398	--	12488.4	23124.2
GSHG0001945	MEGF6	up	1.85	1.17e-11	1.94e-09	chr1(-):3487951-3611508	multiple EGF like domains 6	EGFL3	1953	--	1089.45	2016.23
GSHG0017379	--	up	1.85	0.0234	0.193	chr16(-):69323233-69323258	--	--	--	--	72.41	133.67
GSHG0015479	MFGE8	up	1.84	5.06e-38	1.34e-34	chr15(-):88898683-88913385	milk fat globule EGF and factor V/VIII domain containing	BA46 // EDIL1 // HMFG // hP47 // HsT19888 // MFG-E8 // MFGM // OAcGD3S // SED1 // SPAG10	4240	--	63143.5	116426
GSHG0049107	MST1	up	1.84	0.000589	0.0126	chr3(-):49683947-49689474	macrophage stimulating 1	D3F15S2 // DNF15S2 // HGFL // MSP // NF15S2	4485	ENSG00000173531	196.84	362.62
GSHG0020970	GRIN3B	up	1.84	0.0013	0.0235	chr19(+):1000419-1009732	glutamate ionotropic receptor NMDA type subunit 3B	GluN3B // NR3B	116444	ENSG00000116032	215.16	396.08
GSHG0048961	SULT1A1	up	1.84	0.0038	0.0534	chr16(-):28605209-28623553	sulfotransferase family 1A member 1	HAST1/HAST2 // P-PST // P-PST1 // PST // ST1A1 // ST1A3 // STP // STP1 // ts-PST // TSPST1	6817	--	122.27	224.93
GSHG0045533	MOSPD2	up	1.84	3.65e-05	0.0013	chrX(+):14873421-14922327	motile sperm domain containing 2	--	158747	--	316.48	581.61
GSHG0025360	TMEM17	up	1.84	7.96e-07	4.57e-05	chr2(-):62500218-62535645	transmembrane protein 17	--	200728	ENSG00000186889	519.25	953.95
GSHG0022216	PIP5K1C	up	1.84	2.08e-11	3.25e-09	chr19(-):3630183-3700468	phosphatidylinositol-4-phosphate 5-kinase type 1 gamma	LCCS3 // PIP5K-GAMMA // PIP5K1-gamma // PIP5Kgamma	23396	--	1366.43	2508.6
GSHG0031668	HEG1	up	1.84	1.49e-23	1.21e-20	chr3(-):124965710-125055997	heart development protein with EGF like domains 1	HEG // MST112 // MSTP112	57493	ENSG00000173706	5785.39	10617.8
GSHG0018571	--	up	1.83	4.98e-07	3.03e-05	chr17(+):75565092-75567464	--	--	--	--	526.62	966.67
GSHG0005366	LOXL4	up	1.83	0.00265	0.0404	chr10(-):98247690-98268250	lysyl oxidase like 4	LOXC	84171	ENSG00000138131	204.29	374.8
GSHG0017951	DRC3	up	1.83	0.0104	0.112	chr17(+):17972813-18016873	dynein regulatory complex subunit 3	CFAP134 // LRRC48	83450	--	157.14	287.95
GSHG0024345	INSIG2	up	1.83	1.68e-06	8.96e-05	chr2(+):118088454-118110997	insulin induced gene 2	INSIG-2	51141	--	1016.63	1857.65
GSHG0023208	TNNI3	up	1.82	4.92e-05	0.00167	chr19(-):55151767-55157732	troponin I3, cardiac type	CMD1FF // CMD2A // CMH7 // cTnI // RCM1 // TNNC1	7137	ENSG00000129991	364.3	664.48
GSHG0032252	ADRA2C	up	1.82	0.00108	0.0202	chr4(+):3766385-3768526	adrenoceptor alpha 2C	ADRA2L2 // ADRA2RL2 // ADRARL2 // ALPHA2CAR	152	ENSG00000184160	193.84	352.89
GSHG0039255	SNHG26	up	1.81	0.0172	0.158	chr7(+):22854240-22861436	small nucleolar RNA host gene 26	--	109729180	ENSG00000228649	82.42	149.33
GSHG0035674	TICAM2	up	1.81	3.79e-06	0.000183	chr5(-):115578496-115602479	toll like receptor adaptor molecule 2	MyD88-4 // TICAM-2 // TIRAP3 // TIRP // TRAM	353376	ENSG00000243414	419.2	756.62
GSHG0010532	GLTP	up	1.81	1.29e-27	1.3e-24	chr12(-):109850945-109880541	glycolipid transfer protein	--	51228	ENSG00000139433	5436.57	9816.4
GSHG0033222	MXD4	up	1.8	1.75e-18	7.81e-16	chr4(-):2247432-2262109	MAX dimerization protein 4	bHLHc12 // MAD4 // MST149 // MSTP149	10608	ENSG00000123933	3100.25	5596.32
GSHG0023324	AZU1	up	1.8	0.0261	0.208	chr19(+):825097-832018	azurocidin 1	AZAMP // AZU // CAP37 // HBP // hHBP // HUMAZUR // NAZC	566	ENSG00000172232	81.29	146.79
GSHG0004373	FRAT1	up	1.8	0.000654	0.0137	chr10(+):97319265-97321915	FRAT regulator of WNT signaling pathway 1	--	10023	ENSG00000165879	305.96	552.05
GSHG0023605	FAM228B	up	1.8	0.000166	0.00446	chr2(+):24076526-24169638	family with sequence similarity 228 member B	--	375190	--	245.11	441.73
GSHG0029017	PIK3IP1	up	1.8	0.0327	0.239	chr22(-):31281613-31292534	phosphoinositide-3-kinase interacting protein 1	HGFL // hHGFL(S) // TrIP	113791	--	93.02	167.12
GSHG0013755	PIERCE2	up	1.8	0.0173	0.159	chr15(+):55408495-55418798	piercer of microtubule wall 2	C14orf65 // C15orf65	145788	ENSG00000261652	105.6	190.04
GSHG0021177	PLPPR2	up	1.79	2.09e-11	3.25e-09	chr19(+):11355431-11365698	phospholipid phosphatase related 2	LPPR2 // PRG4	64748	--	2243.16	4027.26
GSHG0000917	--	up	1.79	0.011	0.117	chr1(+):110229965-110231420	--	--	--	--	132.46	237.45
GSHG0027550	CRMA	up	1.79	7.35e-08	5.54e-06	chr20(-):62543068-62551561	cardiomyocyte maturation associated lncRNA	C20orf166-AS1 // C20orf200 // CARMA // MIR1-1HG-AS1 // NCRNA00335	253868	--	1052.66	1881.78
GSHG0028367	SLC25A18	up	1.79	0.0122	0.125	chr22(+):17563483-17590995	solute carrier family 25 member 18	GC2	83733	--	129.32	231.12
GSHG0014081	SMAD6	up	1.79	2.8e-07	1.81e-05	chr15(+):66702236-66782849	SMAD family member 6	AOVD2 // HsT17432 // MADH6 // MADH7	4091	ENSG00000137834	1219.48	2177.83
GSHG0007687	CHRM4	up	1.78	0.000116	0.00336	chr11(-):46383789-46391776	cholinergic receptor muscarinic 4	HM4 // M4R	1132	--	411.76	734.87
GSHG0047619	LMNTD2	up	1.78	0.047	0.299	chr11(-):554850-560779	lamin tail domain containing 2	C11orf35	256329	ENSG00000185522	74.68	133.25
GSHG0012339	JDP2	up	1.78	1.28e-10	1.71e-08	chr14(+):75427724-75474107	Jun dimerization protein 2	JUNDM2	122953	--	1701.93	3035.74
GSHG0024024	ATOH8	up	1.78	2.41e-12	4.46e-10	chr2(+):85751344-85791383	atonal bHLH transcription factor 8	bHLHa21 // HATH6	84913	ENSG00000168874	1263.52	2250.47
GSHG0041737	RRS1	up	1.78	4.89e-32	8.89e-29	chr8(+):66429014-66430733	ribosome biogenesis regulator 1 homolog	--	23212	ENSG00000179041	13594.7	24180.3
GSHG0021872	ATF5	up	1.78	6.87e-16	2.3e-13	chr19(+):49928763-49933938	activating transcription factor 5	ATFX // HMFN0395	22809	--	25024.9	44501.8
GSHG0002541	DNAI4	up	1.78	0.00367	0.052	chr1(-):66812885-66924889	dynein axonemal intermediate chain 4	DIC4 // WDR78	79819	--	198.76	353.09
GSHG0018669	--	up	1.78	0.00485	0.0637	chr17(+):81558623-81559059	--	--	--	--	143.53	254.85
GSHG0022203	TLE2	up	1.78	0.00175	0.0296	chr19(-):2997639-3047635	TLE family member 2, transcriptional corepressor	ESG // ESG2 // GRG2	7089	--	197.06	350.29
GSHG0020961	FSTL3	up	1.78	1.08e-11	1.81e-09	chr19(+):676392-683393	follistatin like 3	FLRG // FSRP	10272	ENSG00000070404	1910.69	3392.61
GSHG0018360	ABCC3	up	1.77	1.43e-17	5.76e-15	chr17(+):50634857-50692253	ATP binding cassette subfamily C member 3	ABC31 // cMOAT2 // EST90757 // MLP2 // MOAT-D // MRP3	8714	--	3648.93	6464.66
GSHG0008472	H19	up	1.77	3.12e-16	1.12e-13	chr11(-):1995176-2001466	H19 imprinted maternally expressed transcript	ASM // ASM1 // BWS // D11S813E // LINC00008 // MIR675HG // NCRNA00008 // WT2	283120	--	40212	71004.3
GSHG0014045	LACTB	up	1.76	3e-05	0.0011	chr15(+):63121820-63142061	lactamase beta	G24 // MRPL56	114294	--	886.4	1563.7
GSHG0039168	SLC29A4	up	1.76	1.54e-12	3.04e-10	chr7(+):5282930-5306912	solute carrier family 29 member 4	ENT4 // PMAT	222962	--	1214.21	2142.98
GSHG0001706	CAPN2	up	1.76	3.72e-35	7.22e-32	chr1(+):223701552-223776018	calpain 2	CANP2 // CANPL2 // CANPml // mCANP	824	--	35425.1	62511.6
GSHG0023781	SOCS5	up	1.76	5.24e-08	4.12e-06	chr2(+):46698937-46763129	suppressor of cytokine signaling 5	CIS6 // Cish5 // CISH6 // SOCS-5	9655	--	2738.54	4812.63
GSHG0006068	PDHX	up	1.76	3.98e-21	2.46e-18	chr11(+):34916438-34996128	pyruvate dehydrogenase complex component X	DLDBP // E3BP // OPDX // PDHXD // PDX1 // proX	8050	--	4118.19	7235.47
GSHG0036385	GMPR	up	1.75	0.0311	0.232	chr6(+):16238580-16295549	guanosine monophosphate reductase	GMPR1	2766	ENSG00000137198	80.99	142.02
GSHG0004628	LRRC27	up	1.75	0.00111	0.0206	chr10(+):132332154-132381508	leucine rich repeat containing 27	--	80313	--	254.52	444.9
GSHG0021180	CNN1	up	1.74	0.0009	0.0175	chr19(+):11538764-11550324	calponin 1	HEL-S-14 // Sm-Calp // SMCC	1264	--	246.29	429.82
GSHG0016598	PSKH1	up	1.74	7.24e-11	1.03e-08	chr16(+):67893254-67929677	protein serine kinase H1	--	5681	ENSG00000159792	1111.18	1933.81
GSHG0000240	PINK1	up	1.74	1.86e-16	6.79e-14	chr1(+):20633455-20651511	PTEN induced kinase 1	BRPK // PARK6	65018	ENSG00000158828	2431.16	4225.93
GSHG0048967	SRR	up	1.74	0.00103	0.0195	chr17(+):2303383-2325262	serine racemase	ILV1 // ISO1	63826	ENSG00000167720	230.28	399.99
GSHG0013612	SRP14-DT	up	1.74	0.00424	0.0577	chr15(+):40039311-40067509	SRP14 divergent transcript	SRP14-AS1	100131089	--	224.52	390.1
GSHG0025609	--	up	1.74	0.0404	0.272	chr2(-):96815231-96816566	--	--	--	--	77.55	134.64
GSHG0029002	SEC14L4	up	1.74	0.0367	0.255	chr22(-):30488913-30505712	SEC14 like lipid binding 4	TAP3	284904	--	77.23	134.06
GSHG0001001	PHGDH	up	1.73	7.4e-20	3.91e-17	chr1(+):119711875-119744215	phosphoglycerate dehydrogenase	3-PGDH // 3PGDH // HEL-S-113 // NLS // NLS1 // PDG // PGAD // PGD // PGDH // PHGDHD // SERA	26227	ENSG00000092621	4839.9	8397.63
GSHG0010811	CCDC92	up	1.73	7.38e-23	5.65e-20	chr12(-):123935626-123972831	coiled-coil domain containing 92	--	80212	--	7645.22	13248.3
GSHG0008353	SNORD14E	up	1.73	0.0205	0.177	chr11(-):123058076-123058156	small nucleolar RNA, C/D box 14E	--	85391	ENSG00000200879	121.8	211.04
GSHG0022532	GDF1 // CERS1	up	1.73	0.0121	0.125	chr19(-):18868545-18896982	growth differentiation factor 1 // ceramide synthase 1	CERS1 // CHTD6 // DORV // DTGA3 // EPM8 // GDF-1 // GDF1 // LAG1 // LASS1 // RAI // UOG1	10715 // 2657	ENSG00000130283	134.75	233.34
GSHG0024562	CDCA7	up	1.73	8.02e-24	6.66e-21	chr2(+):173354820-173368997	cell division cycle associated 7	ICF3 // JPO1	83879	--	5270.68	9115.05
GSHG0043306	GLIPR2	up	1.73	0.00027	0.00665	chr9(+):36136536-36163913	GLI pathogenesis related 2	C9orf19 // GAPR-1 // GAPR1	152007	--	443.34	766.92
GSHG0022423	SYCE2	up	1.73	0.000873	0.017	chr19(-):12898786-12919293	synaptonemal complex central element protein 2	CESC1	256126	ENSG00000161860	206.05	356.14
GSHG0023210	SYT5	up	1.72	0.0104	0.112	chr19(-):55171196-55180289	synaptotagmin 5	--	6861	--	149.92	258.4
GSHG0041248	ATP6V0E2-AS1	up	1.72	0.00534	0.0687	chr7(-):149867696-149873862	ATP6V0E2 antisense RNA 1	--	401431	ENSG00000204934	186.17	320.35
GSHG0007140	PLEKHA7	up	1.72	1.86e-07	1.25e-05	chr11(-):16777297-17014414	pleckstrin homology domain containing A7	--	144100	--	775.24	1334.4
GSHG0002985	--	up	1.72	0.0221	0.186	chr1(-):150610141-150611999	--	--	--	--	130.02	223.7
GSHG0003624	PARP1	up	1.72	4.45e-30	6.16e-27	chr1(-):226360691-226408093	poly(ADP-ribose) polymerase 1	ADPRT // ADPRT1 // ARTD1 // pADPRT-1 // PARP // PARP-1 // PARS // Poly-PARP // PPOL	142	ENSG00000143799	13198.1	22705
GSHG0006441	ALDH3B1	up	1.72	2.6e-09	2.75e-07	chr11(+):68008547-68029277	aldehyde dehydrogenase 3 family member B1	ALDH4 // ALDH7	221	--	887.13	1526.34
GSHG0028943	LRRC75B	up	1.72	0.0143	0.14	chr22(-):24585618-24593074	leucine rich repeat containing 75B	C22orf36 // FAM211B	388886	--	170.68	293.88
GSHG0019739	FAAP100	up	1.72	6.04e-20	3.25e-17	chr17(-):81539886-81552386	FA core complex associated protein 100	C17orf70	80233	--	18113.1	31129.9
GSHG0005111	VSIR	up	1.72	4.58e-06	0.000216	chr10(-):71747556-71773580	V-set immunoregulatory receptor	B7-H5 // B7H5 // C10orf54 // DD1alpha // Dies1 // GI24 // PD-1H // PP2135 // SISP1 // VISTA	64115	ENSG00000107738	1080.07	1853.17
GSHG0030303	GRAMD1C	up	1.72	0.0055	0.0703	chr3(+):113828180-113947174	GRAM domain containing 1C	--	54762	--	179.16	307.42
GSHG0046763	TCEAL8	up	1.71	2.58e-05	0.000975	chrX(-):103252995-103255186	transcription elongation factor A like 8	WEX3	90843	--	452.64	775.33
GSHG0036450	H2AC6	up	1.71	3.96e-12	7.12e-10	chr6(+):26124138-26139108	H2A clustered histone 6	dJ221C16.4 // H2A/l // H2AFL // HIST1H2AC	8334	ENSG00000180573	1640.56	2809.56
GSHG0018260	FZD2	up	1.71	4.47e-11	6.7e-09	chr17(+):44557459-44561262	frizzled class receptor 2	fz-2 // Fz2 // fzE2 // hFz2 // OMOD2	2535	ENSG00000180340	1303.17	2231.08
GSHG0041758	XKR9	up	1.71	0.00486	0.0638	chr8(+):70669339-70735942	XK related 9	hXKR9 // XRG9	389668	--	156.06	266.83
GSHG0039845	CAV1	up	1.71	4.8e-19	2.22e-16	chr7(+):116524788-116561184	caveolin 1	BSCL3 // CGL3 // LCCNS // MSTP085 // PPH3 // VIP21	857	--	54426.7	92937.6
GSHG0035911	DCTN4	up	1.71	1.07e-14	3.05e-12	chr5(-):150708440-150759035	dynactin subunit 4	DYN4 // P62	51164	--	5310.22	9067.02
GSHG0018352	ACSF2	up	1.71	0.000832	0.0164	chr17(+):50426158-50474845	acyl-CoA synthetase family member 2	ACSMW // AVYV493	80221	--	218.97	373.78
GSHG0045575	FAM3C	up	1.71	5.67e-10	6.63e-08	chr7(-):121333214-121396334	FAM3 metabolism regulating signaling molecule C	GS3786 // ILEI	10447	ENSG00000196937	3057.56	5217.67
GSHG0040631	ERV3-1	up	1.71	8.29e-06	0.000359	chr7(-):64990356-65006743	endogenous retrovirus group 3 member 1, envelope	envR // ERV-R // ERV3 // ERVR // HERV-R // HERVR	2086	--	423.86	723.06
GSHG0036452	H2BC5	up	1.7	1.47e-12	2.98e-10	chr6(+):26158121-26171346	H2B clustered histone 5	dJ221C16.6 // H2B.1B // H2B/a // H2B/b // H2B/g // H2B/h // H2B/k // H2B/l // H2BFA // H2BFB // H2BFG // H2BFH // H2BFK // H2BFL // HIRIP2 // HIST1H2BC // HIST1H2BD // HIST1H2BE // HIST1H2BF // HIST1H2BG // HIST1H2BI	3017	--	2088.88	3561.25
GSHG0037256	STXBP5	up	1.7	4.76e-11	7.03e-09	chr6(+):147203735-147390473	syntaxin binding protein 5	LGL3 // LLGL3 // Nbla04300	134957	--	1605.08	2735.09
GSHG0020267	GATA6	up	1.7	0.00198	0.0327	chr18(+):22169443-22202528	GATA binding protein 6	--	2627	ENSG00000141448	229.2	389.78
GSHG0009653	P2RX2	up	1.7	0.0487	0.306	chr12(+):132618776-132622388	purinergic receptor P2X 2	DFNA41 // P2X2	22953	--	81.36	138.42
GSHG0013031	RPS6KL1	up	1.7	0.000689	0.0142	chr14(-):74903951-74923260	ribosomal protein S6 kinase like 1	RSKL2	83694	--	349.42	594.11
GSHG0004031	ZNF487	up	1.7	0.0054	0.0694	chr10(+):43436848-43483181	zinc finger protein 487	KRBO1 // ZNF487P	642819	--	175.83	298.32
GSHG0027770	SH3BGR	up	1.7	0.000987	0.0188	chr21(+):39445865-39515504	SH3 domain binding glutamate rich protein	21-GARP	6450	--	332.9	564.82
GSHG0010961	ALOX5AP	up	1.7	0.0207	0.178	chr13(+):30713478-30764426	arachidonate 5-lipoxygenase activating protein	FLAP	241	--	147.63	250.84
GSHG0039141	CHST12	up	1.69	3.62e-18	1.53e-15	chr7(+):2403572-2450297	carbohydrate sulfotransferase 12	C4S-2 // C4ST-2 // C4ST2	55501	--	4203.51	7119.17
GSHG0046053	TUBB4A	up	1.69	0.000494	0.011	chr19(-):6494319-6502848	tubulin beta 4A class IVa	beta-5 // DYT4 // TUBB4	10382	ENSG00000104833	397.97	672.96
GSHG0002031	DHRS3	up	1.69	1.78e-14	4.84e-12	chr1(-):12567910-12618210	dehydrogenase/reductase 3	DD83.1 // RDH17 // retSDR1 // Rsdr1 // SDR1 // SDR16C1	9249	ENSG00000162496	5489.31	9288.61
GSHG0034707	LINC01843	up	1.69	0.00056	0.0121	chr5(+):134506552-134509230	long intergenic non-protein coding RNA 1843	--	101927934	ENSG00000251169	320.37	541.47
GSHG0017799	C17orf107	up	1.68	0.00138	0.0247	chr17(+):4899418-4902934	chromosome 17 open reading frame 107	--	100130311	ENSG00000205710	289.1	487.13
GSHG0047104	F8	up	1.68	9.95e-08	7.27e-06	chrX(-):154835792-155026940	coagulation factor VIII	AHF // DXS1253E // F8B // F8C // FVIII // HEMA // THPH13	2157	--	834.91	1403.29
GSHG0010536	C12orf76	up	1.68	0.0012	0.022	chr12(-):110041177-110073635	chromosome 12 open reading frame 76	--	400073	--	251.79	422.94
GSHG0047687	MAPT	up	1.68	0.0242	0.197	chr17(+):45894532-46028334	microtubule associated protein tau	DDPAC // FTDP-17 // MAPTL // MSTD // MTBT1 // MTBT2 // PPND // PPP1R103 // TAU // tau-40	4137	--	99.79	167.48
GSHG0006516	PLEKHB1	up	1.68	3.48e-05	0.00125	chr11(+):73646178-73662819	pleckstrin homology domain containing B1	KPL1 // PHR1 // PHRET1	58473	--	645.23	1082.92
GSHG0037037	PRDM1	up	1.68	0.000748	0.0151	chr6(+):106086316-106109939	PR/SET domain 1	BLIMP1 // PRDI-BF1	639	--	231.28	387.36
GSHG0040806	SLC25A40	up	1.67	3.06e-09	3.17e-07	chr7(-):87833568-87876360	solute carrier family 25 member 40	MCFP	55972	ENSG00000075303	1072.71	1796.74
GSHG0022144	PLPPR3	up	1.67	5.61e-15	1.7e-12	chr19(-):812435-821967	phospholipid phosphatase related 3	LPPR3 // LPR3 // PRG-2 // PRG2	79948	--	4957.58	8303.02
GSHG0039469	ZNF713	up	1.67	1.26e-05	0.000523	chr7(+):55887456-55942225	zinc finger protein 713	--	349075	--	576.56	965.42
GSHG0017299	CCDC102A	up	1.67	8.03e-05	0.00251	chr16(-):57512180-57536571	coiled-coil domain containing 102A	--	92922	ENSG00000135736	732.71	1226.04
GSHG0026092	DLX2	up	1.67	4.53e-08	3.62e-06	chr2(-):172099438-172102900	distal-less homeobox 2	TES-1 // TES1	1746	ENSG00000115844	2020.87	3376.13
GSHG0029358	CELSR1	up	1.67	1.13e-11	1.87e-09	chr22(-):46360834-46537620	cadherin EGF LAG seven-pass G-type receptor 1	ADGRC1 // CDHF9 // FMI2 // HFMI2 // LMPHM9 // ME2	9620	--	2426.24	4051.47
GSHG0022529	CRLF1	up	1.67	0.0461	0.295	chr19(-):18593227-18606799	cytokine receptor like factor 1	CISS // CISS1 // CLF // CLF-1 // NR6 // zcytor5	9244	ENSG00000006016	99.61	166.36
GSHG0019413	FAM117A	up	1.67	0.000594	0.0127	chr17(-):49710325-49788575	family with sequence similarity 117 member A	--	81558	ENSG00000121104	267.32	445.68
GSHG0023328	CFD	up	1.66	0.000187	0.00492	chr19(+):859660-863641	complement factor D	ADIPSIN // ADN // DF // PFD	1675	--	322.27	536.49
GSHG0026826	LPIN3	up	1.66	2.52e-09	2.69e-07	chr20(+):41340821-41360585	lipin 3	dJ620E11.2 // LIPN3L // SMP2	64900	--	1315.63	2189.81
GSHG0039972	CALD1	up	1.66	0.00921	0.103	chr7(+):134779420-134970729	caldesmon 1	CDM // H-CAD // h-CD // HCAD // L-CAD // LCAD // NAG22	800	--	203.43	338.15
GSHG0015082	DNAAF4	up	1.66	0.0166	0.154	chr15(-):55410525-55508234	dynein axonemal assembly factor 4	CILD25 // DYX1 // DYX1C1 // DYXC1 // EKN1 // RD	161582	--	162.53	269.98
GSHG0043915	SPACA9	up	1.66	8.21e-06	0.000357	chr9(+):132878344-132890201	sperm acrosome associated 9	C9orf9 // Mast	11092	--	648.86	1078.61
GSHG0024890	EFHD1	up	1.66	4.16e-10	5.03e-08	chr2(+):232606057-232682780	EF-hand domain family member D1	MST133 // MSTP133 // PP3051 // SWS2	80303	--	6731.54	11188.8
GSHG0006147	NR1H3	up	1.66	0.000346	0.00815	chr11(+):47248300-47269033	nuclear receptor subfamily 1 group H member 3	LXR-a // LXRA // RLD-1	10062	--	458.26	761.56
GSHG0022166	PCSK4	up	1.66	0.00229	0.0361	chr19(-):1481428-1490411	proprotein convertase subtilisin/kexin type 4	PC4 // SPC5	54760	--	262.02	434.75
GSHG0048995	ABCA5	up	1.66	0.00555	0.0706	chr17(-):69244311-69327182	ATP binding cassette subfamily A member 5	ABC13 // EST90625 // HTC3	23461	--	421.54	699.03
GSHG0017943	NT5M	up	1.66	0.0139	0.137	chr17(+):17303335-17347663	5',3'-nucleotidase, mitochondrial	dNT-2 // dNT2 // mdN	56953	--	291.34	483.51
GSHG0036483	H2AC11	up	1.66	0.00364	0.0517	chr6(+):27133038-27135291	H2A clustered histone 11	H2A.1b // H2A/p // H2AC13 // H2AC15 // H2AC16 // H2AC17 // H2AFP // H2AG // HIST1H2AG // pH2A/f	8969	ENSG00000196787	269.67	446.82
GSHG0012613	DIO3	up	1.66	0.0142	0.139	chr14(+):101561351-101563452	iodothyronine deiodinase 3	5DIII // D3 // DIOIII // TXDI3	1735	ENSG00000197406	131	217.09
GSHG0016122	MGRN1	up	1.66	5.25e-14	1.33e-11	chr16(+):4624826-4690972	mahogunin ring finger 1	RNF156	23295	--	2484.35	4112.34
GSHG0024860	CAB39	up	1.65	3.27e-09	3.36e-07	chr2(+):230712842-230821075	calcium binding protein 39	CGI-66 // MO25	51719	--	3964.92	6557.48
GSHG0003860	GATA3	up	1.65	0.000191	0.005	chr10(+):8054688-8075198	GATA binding protein 3	HDR // HDRS	2625	--	394.52	651.88
GSHG0008293	BACE1	up	1.65	0.011	0.117	chr11(-):117285698-117316256	beta-secretase 1	ASP2 // BACE // HSPC104	23621	--	187.62	310.03
GSHG0028447	GNAZ	up	1.65	2.83e-09	2.96e-07	chr22(+):23070346-23125035	G protein subunit alpha z	gz-alpha // HG1H	2781	ENSG00000128266	1158.76	1913.49
GSHG0030697	SERPINI1	up	1.65	0.03	0.226	chr3(+):167735721-167825569	serpin family I member 1	HNS-S1 // HNS-S2 // neuroserpin // PI12	5274	--	136.43	225.2
GSHG0035687	DTWD2	up	1.65	0.0467	0.298	chr5(-):118836074-118988547	DTW domain containing 2	--	285605	--	126.07	207.94
GSHG0009069	HOXC13	up	1.65	3.31e-15	1.03e-12	chr12(+):53938792-53946544	homeobox C13	ECTD9 // HOX3 // HOX3G	3229	ENSG00000123364	9692.53	15988.2
GSHG0010200	HOXC13-AS	up	1.65	3.59e-07	2.25e-05	chr12(-):53935328-53939643	HOXC13 antisense RNA	HOXC-AS5	100874366	ENSG00000249641	727.07	1198.37
GSHG0008540	IFITM10	up	1.65	3.97e-12	7.12e-10	chr11(-):1732406-1750595	interferon induced transmembrane protein 10	DSPA3	402778	ENSG00000244242	4047.76	6672.18
GSHG0002818	TRIM45	up	1.65	1.62e-06	8.64e-05	chr1(-):117111060-117121789	tripartite motif containing 45	RNF99	80263	--	586.93	967.11
GSHG0002603	--	up	1.65	0.0397	0.269	chr1(-):85174312-85176880	--	--	--	--	227.16	373.95
GSHG0010201	HOTAIR	up	1.65	6.32e-14	1.54e-11	chr12(-):53962308-53974956	HOX transcript antisense RNA	HOXAS // HOXC-AS4 // HOXC11-AS1 // NCRNA00072	100124700	ENSG00000228630	2627.77	4329.48
GSHG0032509	RBPJ	up	1.65	2.66e-10	3.35e-08	chr4(+):26163458-26435131	recombination signal binding protein for immunoglobulin kappa J region	AOS3 // CBF-1 // CBF1 // csl // IGKJRB // IGKJRB1 // KBF2 // RBP-J // RBP-JK // RBP-Jkappa // RBPJK // RBPSUH // SUH	3516	--	1525.57	2512.15
GSHG0038157	HTR1B	up	1.65	6.13e-08	4.69e-06	chr6(-):77460924-77463773	5-hydroxytryptamine receptor 1B	5-HT-1B // 5-HT-1D-beta // 5-HT1B // 5-HT1DB // HTR1D2 // HTR1DB // S12	3351	ENSG00000135312	1291.66	2127.76
GSHG0027492	ZNF217	up	1.65	9.67e-13	2.04e-10	chr20(-):53567071-53594262	zinc finger protein 217	ZABC1	7764	ENSG00000171940	3371.51	5550.12
GSHG0009072	HOXC10	up	1.64	8.54e-23	6.21e-20	chr12(+):53985146-53990279	homeobox C10	HOX3I	3226	ENSG00000180818	19917.4	32754.6
GSHG0026565	SHLD1	up	1.64	0.003	0.0447	chr20(+):5750390-5864395	shieldin complex subunit 1	C20orf196 // RINN3	149840	--	339.25	557.53
GSHG0046811	AMMECR1	up	1.64	9.11e-05	0.00277	chrX(-):110194186-110440233	AMMECR nuclear protein 1	AMMERC1 // MFHIEN	9949	--	927.56	1521.94
GSHG0040926	ACHE	up	1.64	0.0116	0.121	chr7(-):100889994-100896994	acetylcholinesterase (Cartwright blood group)	ACEE // ARACHE // N-ACHE // YT	43	--	223.36	365.51
GSHG0004152	STOX1	up	1.64	0.000142	0.00395	chr10(+):68827531-68895453	storkhead box 1	C10orf24	219736	--	388.51	636.15
GSHG0022506	BST2	up	1.64	0.00256	0.0397	chr19(-):17391273-17405630	bone marrow stromal cell antigen 2	CD317 // HM1.24 // TETHERIN	684	ENSG00000130303	650.34	1063.88
GSHG0021844	LIN7B	up	1.63	0.00719	0.0855	chr19(+):49114361-49118460	lin-7 homolog B, crumbs cell polarity complex component	LIN-7B // MALS-2 // MALS2 // VELI2	64130	--	197.48	322.99
GSHG0035903	CAMK2A	up	1.63	0.0373	0.258	chr5(-):150219491-150290130	calcium/calmodulin dependent protein kinase II alpha	CAMKA // CaMKIIalpha // CaMKIINalpha // MRD53 // MRT63	815	--	131.82	215.34
GSHG0047659	MPV17L	up	1.63	6.64e-14	1.61e-11	chr16(+):15395754-15413271	MPV17 mitochondrial inner membrane protein like	M-LPH // MLPH1 // MLPH2 // MPV17L1	255027	--	2382.63	3887.37
GSHG0006850	SPA17	up	1.63	5.31e-16	1.84e-13	chr11(+):124673844-124698306	sperm autoantigenic protein 17	CT22 // SP17 // SP17-1	53340	ENSG00000064199	4443.7	7247.91
GSHG0023334	CNOT3	up	1.63	8.6e-20	4.39e-17	chr19(+):54137762-54155707	CCR4-NOT transcription complex subunit 3	IDDSADF // LENG2 // NOT3 // NOT3H	4849	ENSG00000088038	14428.2	23531.9
GSHG0003640	WNT9A	up	1.63	0.000363	0.00849	chr1(-):227918656-227947975	Wnt family member 9A	WNT14	7483	ENSG00000143816	344.31	561.71
GSHG0001521	CAMSAP2	up	1.63	2.23e-09	2.39e-07	chr1(+):200738893-200860704	calmodulin regulated spectrin associated protein family member 2	CAMSAP1L1	23271	--	4994.14	8139.34
GSHG0017150	DOC2A	up	1.63	0.0427	0.281	chr16(-):30005514-30013596	double C2 domain alpha	Doc2	8448	--	136.37	221.94
GSHG0011635	CCDC122	up	1.63	0.0189	0.168	chr13(-):43836352-43879740	coiled-coil domain containing 122	--	160857	ENSG00000151773	203.52	330.94
GSHG0033794	PCDH18	up	1.63	0.0165	0.154	chr4(-):137518918-137532499	protocadherin 18	PCDH68L	54510	--	182.22	296.32
GSHG0000745	NEXN	up	1.62	0.000553	0.012	chr1(+):77888546-77943895	nexilin F-actin binding protein	CMH20 // NELIN	91624	--	1175.44	1908.47
GSHG0036387	ATXN1-AS1	up	1.62	0.000333	0.00792	chr6(+):16761138-16766882	ATXN1 antisense RNA 1	--	101928433	--	486.43	789.13
GSHG0001918	FNDC10	up	1.62	1.35e-07	9.4e-06	chr1(-):1598012-1600135	fibronectin type III domain containing 10	C1orf233	643988	ENSG00000228594	922.63	1496.86
GSHG0001903	UBE2J2	up	1.62	8.06e-22	5.1e-19	chr1(-):1253912-1273854	ubiquitin conjugating enzyme E2 J2	NCUBE-2 // NCUBE2 // PRO2121 // UBC6	118424	--	24810.9	40183.4
GSHG0022000	CACNG6	up	1.62	7.64e-08	5.71e-06	chr19(+):53991637-54012666	calcium voltage-gated channel auxiliary subunit gamma 6	--	59285	--	6996.27	11331.2
GSHG0019532	TEX2	up	1.62	1.49e-12	3.01e-10	chr17(-):64147227-64263296	testis expressed 2	HT008 // TMEM96	55852	--	1915.48	3099.01
GSHG0041869	MATN2	up	1.62	3.31e-12	6.09e-10	chr8(+):97868840-98036724	matrilin 2	--	4147	--	1906.12	3082.48
GSHG0028097	TMPRSS2	up	1.62	0.0132	0.132	chr21(-):41464305-41531116	transmembrane serine protease 2	PRSS10	7113	--	319.11	516.03
GSHG0015858	CHSY1	up	1.62	7.02e-13	1.55e-10	chr15(-):101175723-101252048	chondroitin sulfate synthase 1	CHSY // ChSy-1 // CSS1 // TPBS	22856	ENSG00000131873	8255.26	13332.2
GSHG0007280	TP53I11	up	1.61	5.52e-17	2.17e-14	chr11(-):44885903-44951306	tumor protein p53 inducible protein 11	PIG11	9537	--	10788.2	17411.6
GSHG0016867	LMF1 // CEROX1	up	1.61	5.5e-07	3.32e-05	chr16(-):853634-1015356	lipase maturation factor 1 // cytoplasmic endogenous regulator of oxidative phosphorylation 1	C16orf26 // HMFN1876 // JFP11 // TMEM112 // TMEM112A	115804232 // 64788	--	836.03	1349.02
GSHG0009047	KRT86	up	1.61	0.0259	0.206	chr12(+):52249300-52309163	keratin 86	Hb1 // HB6 // K86 // KRTHB1 // KRTHB6 // MNX	3892	--	161.69	260.76
GSHG0031902	LINC00886	up	1.61	0.00109	0.0203	chr3(-):156747344-156817062	long intergenic non-protein coding RNA 886	--	730091	ENSG00000240875	360.63	580.82
GSHG0006112	TSPAN18	up	1.61	0.00264	0.0404	chr11(+):44726962-44932423	tetraspanin 18	TSPAN	90139	--	261.89	421.39
GSHG0047927	PCK2	up	1.61	8.44e-09	7.87e-07	chr14(+):24094311-24104128	phosphoenolpyruvate carboxykinase 2, mitochondrial	PEPCK // PEPCK-M // PEPCK2	5106	--	1463.92	2355.08
GSHG0038440	CITED2	up	1.61	7.85e-19	3.57e-16	chr6(-):139371807-139374648	Cbp/p300 interacting transactivator with Glu/Asp rich carboxy-terminal domain 2	ASD8 // MRG-1 // MRG1 // P35SRJ // VSD2	10370	--	16103.2	25894.5
GSHG0020229	PRELID3A	up	1.61	7.07e-05	0.00226	chr18(+):12407929-12432235	PRELI domain containing 3A	C18orf43 // HFL-EDDG1 // SLMO1	10650	--	617.79	992.03
GSHG0041621	HGSNAT	up	1.6	1.2e-10	1.61e-08	chr8(+):43140464-43202855	heparan-alpha-glucosaminide N-acetyltransferase	HGNAT // MPS3C // RP73 // TMEM76	138050	ENSG00000165102	2140.67	3435.36
GSHG0029552	PHETA2	up	1.6	0.0282	0.217	chr22(+):42074248-42079438	PH domain containing endocytic trafficking adaptor 2	FAM109B // IPIP27B // Ses2	150368	ENSG00000177096	277.34	444.78
GSHG0010056	PRICKLE1	up	1.6	7.71e-05	0.00243	chr12(-):42456757-42589746	prickle planar cell polarity protein 1	EPM1B // RILP	144165	--	520.96	833.36
GSHG0032822	BANK1	up	1.6	0.00898	0.101	chr4(+):101419960-102074812	B cell scaffold protein with ankyrin repeats 1	BANK	55024	--	183.02	292.65
GSHG0047622	CARS1	up	1.6	6.88e-22	4.45e-19	chr11(-):3000929-3057437	cysteinyl-tRNA synthetase 1	CARS // CYSRS // MCDDBH // MDBH // MGC:11246	833	--	26040.9	41651.2
GSHG0011808	ABCC4	up	1.6	3.39e-08	2.76e-06	chr13(-):95019832-95301451	ATP binding cassette subfamily C member 4	MOAT-B // MOATB // MRP4	10257	--	2007.91	3209.76
GSHG0040160	PDGFA	up	1.6	1.6e-05	0.000651	chr7(-):497258-519846	platelet derived growth factor subunit A	PDGF-A // PDGF1	5154	--	750.78	1198.76
GSHG0023109	KCNC3	up	1.6	0.00167	0.0288	chr19(-):50311937-50333536	potassium voltage-gated channel subfamily C member 3	KSHIIID // KV3.3 // SCA13	3748	--	347.82	555.74
GSHG0046949	MAP7D3	up	1.6	3e-15	9.49e-13	chrX(-):136213220-136256483	MAP7 domain containing 3	MDP3	79649	--	8208.06	13104
GSHG0001680	TGFB2	up	1.6	9.46e-10	1.07e-07	chr1(+):218345336-218444619	transforming growth factor beta 2	G-TSF // LDS4 // TGF-beta2	7042	--	4104.03	6549.73
GSHG0045387	--	up	1.6	2.12e-05	0.000828	chrM(-):6888-7189	--	--	--	--	5038.01	8039.41
GSHG0037985	GUCA1B	up	1.59	0.0165	0.154	chr6(-):42183284-42194956	guanylate cyclase activator 1B	GCAP2 // GUCA2 // RP48	2979	ENSG00000112599	295.11	470
GSHG0004074	MAPK8	up	1.59	4.74e-11	7.03e-09	chr10(+):48306677-48439360	mitogen-activated protein kinase 8	JNK // JNK-46 // JNK1 // JNK1A2 // JNK21B1/2 // PRKM8 // SAPK1 // SAPK1c	5599	--	2084.96	3320.69
GSHG0030418	--	up	1.59	0.00118	0.0216	chr3(+):128498579-128500362	--	--	--	--	321.29	511.69
GSHG0037640	H2BC4	up	1.59	7.95e-06	0.000347	chr6(-):26113170-26123930	H2B clustered histone 4	dJ221C16.3 // H2B.1 // H2B/l // H2BC10 // H2BC6 // H2BC7 // H2BC8 // H2BFL // HIST1H2BC	8347	--	1029.01	1638.5
GSHG0008794	GABARAPL1	up	1.59	1.42e-11	2.31e-09	chr12(+):10212830-10223130	GABA type A receptor associated protein like 1	APG8-LIKE // APG8L // ATG8 // ATG8B // ATG8L // GEC1	23710	--	6370.53	10142.6
GSHG0016030	GNPTG	up	1.59	2.78e-08	2.36e-06	chr16(+):1351931-1364113	N-acetylglucosamine-1-phosphate transferase subunit gamma	C16orf27 // GNPTAG // LP2537 // RJD9	84572	--	1455.77	2317.54
GSHG0033404	SMIM14	up	1.59	1.38e-11	2.26e-09	chr4(-):39546336-39638891	small integral membrane protein 14	C4orf34	201895	--	2691.01	4282.02
GSHG0049261	SYNC	up	1.59	0.0126	0.128	chr1(-):32679906-32702770	syncoilin, intermediate filament protein	SYNC1 // SYNCOILIN	81493	--	241.39	383.86
GSHG0019643	FBF1	up	1.59	1.78e-08	1.58e-06	chr17(-):75909574-75941140	Fas binding factor 1	Alb // FBF-1	85302	ENSG00000188878	1383.7	2198.67
GSHG0011276	ITGBL1	up	1.59	1.52e-10	2.02e-08	chr13(+):101452615-101720856	integrin subunit beta like 1	OSCP // TIED	9358	--	1918.35	3043.45
GSHG0042071	GLI4	up	1.59	9.64e-09	8.93e-07	chr8(+):143267445-143276931	GLI family zinc finger 4	HKR4 // ZNF928	2738	ENSG00000250571	2027.13	3214.84
GSHG0022236	PLIN4	up	1.59	0.0334	0.242	chr19(-):4502192-4518486	perilipin 4	KIAA1881 // S3-12	729359	--	187.37	297.07
GSHG0027615	PCMTD2	up	1.58	6.79e-06	0.000302	chr20(+):64255741-64276226	protein-L-isoaspartate (D-aspartate) O-methyltransferase domain containing 2	C20orf36	55251	--	933.49	1478.99
GSHG0032009	LAMP3	up	1.58	0.0119	0.123	chr3(-):183122215-183162835	lysosomal associated membrane protein 3	CD208 // DC-LAMP // DCLAMP // LAMP // LAMP-3 // TSC403	27074	ENSG00000078081	179.2	283.86
GSHG0001968	GPR153	up	1.58	0.0011	0.0206	chr1(-):6247353-6261098	G protein-coupled receptor 153	PGR1	387509	ENSG00000158292	386.97	612.91
GSHG0004797	MIR1915HG	up	1.58	0.000142	0.00396	chr10(-):21492658-21497264	MIR1915 host gene	bA418C1.3 // C10orf114 // CASC10	399726	ENSG00000204682	858.63	1360.01
GSHG0019301	LINC00910	up	1.58	0.0226	0.189	chr17(-):43369845-43388898	long intergenic non-protein coding RNA 910	--	100130581	--	139.03	219.63
GSHG0004762	NMT2	up	1.58	4.51e-11	6.72e-09	chr10(-):15102586-15168693	N-myristoyltransferase 2	--	9397	--	2307.26	3645.3
GSHG0010184	KRT8	up	1.58	1.29e-22	8.92e-20	chr12(-):52897187-52949860	keratin 8	CARD2 // CK-8 // CK8 // CYK8 // K2C8 // K8 // KO	3856	--	191610	302531
GSHG0014552	ALDH1A3	up	1.58	7.44e-15	2.23e-12	chr15(+):100879831-100916626	aldehyde dehydrogenase 1 family member A3	ALDH1A6 // ALDH6 // MCOP8 // RALDH3	220	--	11490	18124.3
GSHG0036201	NKD2	up	1.58	3.13e-07	2.01e-05	chr5(+):1008802-1038943	NKD inhibitor of WNT signaling pathway 2	Naked2	85409	--	940.82	1483.02
GSHG0027868	YBEY	up	1.58	2.15e-07	1.42e-05	chr21(+):46286342-46297751	ybeY metalloendoribonuclease	C21orf57	54059	--	1577.3	2485.47
GSHG0019971	TLCD2	up	1.57	2.88e-07	1.85e-05	chr17(-):1702816-1710377	TLC domain containing 2	--	727910	ENSG00000185561	1234	1941.55
GSHG0029579	GAL3ST2	up	1.57	0.0253	0.203	chr2(+):241776822-241809308	galactose-3-O-sulfotransferase 2	GAL3ST-2 // GP3ST	64090	ENSG00000154252	169.67	267.11
GSHG0001217	BGLAP	up	1.57	0.0135	0.135	chr1(+):156242160-156243317	bone gamma-carboxyglutamate protein	BGP // OC // OCN	632	ENSG00000242252	193.99	304.52
GSHG0047694	ABR	up	1.57	8.19e-23	6.1e-20	chr17(-):1003519-1229722	ABR activator of RhoGEF and GTPase	MDB	29	--	21176.5	33225.1
GSHG0004560	ACADSB	up	1.57	5.6e-05	0.00187	chr10(+):123008979-123058290	acyl-CoA dehydrogenase short/branched chain	2-MEBCAD // ACAD7 // SBCAD	36	--	628.88	986.59
GSHG0020084	ROCK1P1	up	1.57	0.0313	0.233	chr18(+):109065-122340	Rho associated coiled-coil containing protein kinase 1 pseudogene 1	ROCK1P	727758	--	227.05	355.63
GSHG0034320	MOCS2-DT	up	1.57	0.0192	0.169	chr5(+):53109842-53115126	MOCS2 divergent transcript	--	257396	--	246.39	386.44
GSHG0022947	CADM4	up	1.57	0.0217	0.184	chr19(-):43622368-43639850	cell adhesion molecule 4	IGSF4C // Necl-4 // NECL4 // synCAM4 // TSLL2	199731	ENSG00000105767	190	297.82
GSHG0046967	ATP11C	up	1.57	5.95e-11	8.57e-09	chrX(-):139726347-139933053	ATPase phospholipid transporting 11C	ATPIG // ATPIQ // HACXL	286410	--	2750.82	4308.16
GSHG0026087	METTL8	up	1.57	1.28e-06	7.06e-05	chr2(-):171315746-171434803	methyltransferase 8, methylcytidine	TIP	79828	--	803.99	1258.97
GSHG0040500	NACAD	up	1.56	0.0257	0.205	chr7(-):45080437-45088969	NAC alpha domain containing	--	23148	ENSG00000136274	249.24	390.33
GSHG0021105	EVI5L	up	1.56	5.82e-05	0.00193	chr19(+):7830218-7864976	ecotropic viral integration site 5 like	--	115704	--	689.31	1078.35
GSHG0048331	CTIF	up	1.56	2.22e-06	0.000114	chr18(+):48539031-48863217	cap binding complex dependent translation initiation factor	Gm672 // KIAA0427	9811	--	971.42	1519.09
GSHG0027294	SNTA1	up	1.56	4.22e-05	0.00146	chr20(-):33407955-33443763	syntrophin alpha 1	dJ1187J4.5 // LQT12 // SNT1 // TACIP1	6640	ENSG00000101400	792.3	1238.68
GSHG0042934	NRBP2	up	1.56	1.86e-06	9.79e-05	chr8(-):143833583-143844532	nuclear receptor binding protein 2	pp9320 // TRG16	340371	ENSG00000185189	870.06	1358.62
GSHG0016215	IQCK	up	1.56	6.21e-05	0.00204	chr16(+):19716456-19858467	IQ motif containing K	--	124152	--	667.21	1040.96
GSHG0030504	NEK11	up	1.56	0.00125	0.0227	chr3(+):131026850-131350465	NIMA related kinase 11	--	79858	--	564.72	880.3
GSHG0022991	DMPK	up	1.56	3.48e-09	3.54e-07	chr19(-):45769709-45782552	DM1 protein kinase	DM // DM1 // DM1PK // DMK // MDPK // MT-PK	1760	--	4125.91	6424.59
GSHG0021791	NPAS1	up	1.56	0.00795	0.0924	chr19(+):47019837-47045775	neuronal PAS domain protein 1	bHLHe11 // MOP5 // PASD5	4861	--	262.4	408.73
GSHG0035921	SPARC	up	1.56	1.87e-06	9.86e-05	chr5(-):151661096-151686956	secreted protein acidic and cysteine rich	BM-40 // OI17 // ON // ONT	6678	ENSG00000113140	1754.6	2731.91
GSHG0048223	ZBTB4	up	1.56	1.61e-15	5.28e-13	chr17(-):7459367-7484249	zinc finger and BTB domain containing 4	KAISO-L1 // ZNF903	57659	--	10418.7	16209.6
GSHG0010186	TNS2-AS1	up	1.56	0.00252	0.0391	chr12(-):53043189-53054438	TNS2 antisense RNA 1	--	283335	ENSG00000257337	328.37	511.15
GSHG0018537	TTYH2	up	1.56	0.00677	0.0818	chr17(+):74213561-74262020	tweety family member 2	C17orf29	94015	--	324.71	505.04
GSHG0043400	GDA	up	1.55	0.000233	0.00586	chr9(+):72114595-72253560	guanine deaminase	CYPIN // GAH // GUANASE // NEDASIN	9615	--	567.1	881.35
GSHG0012257	GARIN2	up	1.55	0.000185	0.00489	chr14(+):67189429-67228558	golgi associated RAB2 interactor family member 2	C14orf54 // FAM71D // GARI-L1 // GARI-L2	161142	ENSG00000172717	1239.33	1924.45
GSHG0038258	ATG5	up	1.55	9.08e-15	2.69e-12	chr6(-):106184476-106325812	autophagy related 5	APG5 // APG5-LIKE // APG5L // ASP // hAPG5 // SCAR25	9474	--	8682.21	13476.9
GSHG0027182	BFSP1	up	1.55	0.0057	0.0721	chr20(-):17493905-17569220	beaded filament structural protein 1	CP115 // CP94 // CTRCT33 // LIFL-H	631	--	315.46	489.62
GSHG0002487	SSBP3	up	1.55	0.000477	0.0107	chr1(-):54225432-54406394	single stranded DNA binding protein 3	CSDP // SSDP // SSDP1	23648	--	482.98	749.89
GSHG0045688	ARAF	up	1.55	4.91e-11	7.21e-09	chrX(+):47561117-47571920	A-Raf proto-oncogene, serine/threonine kinase	A-RAF // ARAF1 // PKS2 // RAFA1	369	--	8197.34	12714.8
GSHG0035672	CCDC112	up	1.55	0.000746	0.0151	chr5(-):115267190-115296658	coiled-coil domain containing 112	MBC1	153733	--	803.11	1245.17
GSHG0006674	BIRC3	up	1.55	3.86e-06	0.000186	chr11(+):102317484-102339403	baculoviral IAP repeat containing 3	AIP1 // API2 // c-IAP2 // CIAP2 // HAIP1 // HIAP1 // IAP-1 // MALT2 // MIHC // RNF49	330	--	7632.8	11824.2
GSHG0001786	SLC35F3	up	1.55	4.58e-08	3.65e-06	chr1(+):233904676-234324516	solute carrier family 35 member F3	--	148641	--	1156.15	1790.98
GSHG0018384	NOG	up	1.55	9.64e-05	0.00289	chr17(+):56593699-56595611	noggin	SYM1 // SYNS1 // SYNS1A	9241	ENSG00000183691	883.95	1368.57
GSHG0020281	CABYR	up	1.55	2.85e-10	3.53e-08	chr18(+):24138991-24161600	calcium binding tyrosine phosphorylation regulated	CABYRa // CABYRc // CABYRc/d // CABYRe // CBP86 // CT88 // FSP-2 // FSP2	26256	--	2793.98	4325.12
GSHG0030417	GATA2-AS1	up	1.54	2.14e-05	0.000833	chr3(+):128489203-128503207	GATA2 antisense RNA 1	--	101927167	--	617.84	954.22
GSHG0038402	SGK1	up	1.54	6.83e-09	6.51e-07	chr6(-):134169251-134318112	serum/glucocorticoid regulated kinase 1	SGK	6446	--	1758.59	2716.24
GSHG0016171	ATF7IP2	up	1.54	1.79e-05	0.000717	chr16(+):10386055-10483638	activating transcription factor 7 interacting protein 2	MCAF2	80063	--	1008.05	1554.62
GSHG0045389	--	up	1.54	0.000189	0.00496	chrM(-):7638-7669	--	--	--	--	2367.22	3649.24
GSHG0022207	--	up	1.54	3.02e-06	0.00015	chr19(-):3538301-3540043	--	--	--	--	1851.84	2851.16
GSHG0002082	PADI2	up	1.54	6.67e-06	0.000297	chr1(-):17066761-17119453	peptidyl arginine deiminase 2	PAD-H19 // PAD2 // PDI2	11240	ENSG00000117115	1124.34	1730.85
GSHG0033589	PLAC8	up	1.54	1.47e-11	2.38e-09	chr4(-):83090060-83114758	placenta associated 8	C15 // DGIC // onzin // PNAS-144	51316	--	22210.3	34179.6
GSHG0045175	PIP5KL1	up	1.54	0.0356	0.251	chr9(-):127920881-127930777	phosphatidylinositol-4-phosphate 5-kinase like 1	PIPKH	138429	--	144.07	221.46
GSHG0033483	IGFBP7	up	1.53	0.0319	0.236	chr4(-):57030773-57110387	insulin like growth factor binding protein 7	AGM // FSTL2 // IBP-7 // IGFBP-7 // IGFBP-7v // IGFBPRP1 // MAC25 // PSF // RAMSVPS // TAF	3490	--	366.61	562.3
GSHG0002340	COL9A2	up	1.53	0.0289	0.221	chr1(-):40300489-40317819	collagen type IX alpha 2 chain	DJ39G22.4 // EDM2 // MED // STL5	1298	ENSG00000049089	158.09	242.35
GSHG0032708	CCNG2	up	1.53	0.0327	0.239	chr4(+):77157207-77433386	cyclin G2	--	901	--	155.81	238.95
GSHG0022248	PTPRS	up	1.53	2.29e-12	4.27e-10	chr19(-):5158495-5340812	protein tyrosine phosphatase receptor type S	PTPSIGMA // R-PTP-S // R-PTP-sigma	5802	--	6109.29	9360.95
GSHG0045362	MAMDC2	up	1.53	0.00478	0.0629	chr9(+):70043581-70226972	MAM domain containing 2	--	256691	ENSG00000165072	293.27	449.17
GSHG0011620	KBTBD6	up	1.53	5.63e-06	0.000257	chr13(-):41127569-41132802	kelch repeat and BTB domain containing 6	--	89890	ENSG00000165572	1130.61	1730.93
GSHG0011924	ADPRHL1	up	1.53	0.0325	0.239	chr13(-):113421945-113453524	ADP-ribosylhydrolase like 1	ARH2	113622	--	169.66	259.56
GSHG0027389	ADA	up	1.53	1.83e-10	2.38e-08	chr20(-):44619522-44651725	adenosine deaminase	ADA1	100	--	3897.21	5963.3
GSHG0018603	SCARNA16 // MIR6516	up	1.53	0.0437	0.286	chr17(+):77089307-77089497	small Cajal body-specific RNA 16 // microRNA 6516	ACA47 // hsa-mir-6516	102466864 // 677781	ENSG00000275143 // ENSG00000284250	184.28	281.78
GSHG0033658	TRMT10A	up	1.53	0.0155	0.147	chr4(-):99546711-99564039	tRNA methyltransferase 10A	HEL-S-88 // MSSGM // MSSGM1 // RG9MTD2 // TRM10	93587	--	266.56	407.06
GSHG0006115	PRDM11	up	1.53	0.00441	0.0594	chr11(+):45094013-45235109	PR/SET domain 11	PFM8	56981	--	354.75	541.19
GSHG0039750	SERPINE1	up	1.52	5.81e-16	1.99e-13	chr7(+):101127101-101139247	serpin family E member 1	PAI // PAI-1 // PAI1 // PLANH1	5054	ENSG00000106366	43033.3	65605.9
GSHG0002558	NEGR1	up	1.52	0.0247	0.2	chr1(-):71395943-72282539	neuronal growth regulator 1	DMML2433 // IGLON4 // KILON // Ntra	257194	ENSG00000172260	232.02	353.25
GSHG0029332	RTL6	up	1.52	4.23e-10	5.08e-08	chr22(-):44492570-44498233	retrotransposon Gag like 6	dJ1033E15.2 // LDOC1L // Mar6 // Mart6 // SIRH3	84247	ENSG00000188636	2184.7	3325.74
GSHG0031306	UBA7	up	1.52	0.0117	0.122	chr3(-):49805207-49816744	ubiquitin like modifier activating enzyme 7	D8 // UBA1B // UBE1L // UBE2	7318	ENSG00000182179	323.61	492.38
GSHG0033238	FAM86EP	up	1.52	0.0327	0.239	chr4(-):3941760-3955428	family with sequence similarity 86, member A pseudogene	--	348926	ENSG00000251669	152.61	231.9
GSHG0016209	ITPRIPL2	up	1.52	2.3e-07	1.51e-05	chr16(+):19113932-19121629	ITPRIP like 2	--	162073	ENSG00000205730	2429.79	3692.49
GSHG0004363	CCNJ	up	1.52	7.45e-07	4.3e-05	chr10(+):96043391-96060870	cyclin J	bA690P14.1	54619	--	1767.41	2684.45
GSHG0019332	DCAKD	up	1.52	7.16e-06	0.000316	chr17(-):45023339-45061131	dephospho-CoA kinase domain containing	--	79877	--	1225.25	1860.51
GSHG0044285	TPM2	up	1.52	1.66e-11	2.67e-09	chr9(-):35681993-35692472	tropomyosin 2	AMCD1 // DA1 // DA2B // DA2B4 // HEL-S-273 // NEM4 // TMSB	7169	--	90352.1	136994
GSHG0003598	HHIPL2	up	1.52	2.77e-06	0.000139	chr1(-):222522254-222548104	HHIP like 2	KIAA1822L	79802	ENSG00000143512	1162.99	1763.51
GSHG0000714	HHLA3	up	1.51	6.52e-08	4.94e-06	chr1(+):70354811-70368023	HERV-H LTR-associating 3	--	11147	--	1933.77	2928.39
GSHG0008099	CCDC90B	up	1.51	1.28e-07	9.05e-06	chr11(-):83259081-83286375	coiled-coil domain containing 90B	MDS011 // MDS025	60492	--	5207.23	7885.47
GSHG0002677	F3	up	1.51	3.18e-05	0.00116	chr1(-):94529173-94579649	coagulation factor III, tissue factor	CD142 // TF // TFA	2152	--	927.4	1404.32
GSHG0024534	PHOSPHO2	up	1.51	0.0252	0.203	chr2(+):169694453-169701708	phosphatase, orphan 2	--	493911	--	340.73	515.42
GSHG0007959	FAM86C2P	up	1.51	9.47e-05	0.00285	chr11(-):67791767-67805336	family with sequence similarity 86, member A pseudogene	--	645332	ENSG00000160172	635.54	961.74
GSHG0003478	ETNK2	up	1.51	0.00164	0.0283	chr1(-):204131062-204152044	ethanolamine kinase 2	EKI2 // HMFT1716	55224	--	405.35	612.82
GSHG0036412	SOX4	up	1.51	1.2e-05	0.000498	chr6(+):21593751-21598619	SRY-box transcription factor 4	CSS10 // EVI16	6659	ENSG00000124766	2923.02	4414.82
GSHG0016910	ABCA3	up	1.51	1.46e-09	1.61e-07	chr16(-):2275877-2340746	ATP binding cassette subfamily A member 3	ABC-C // ABC3 // EST111653 // LBM180 // SMDP3	21	ENSG00000167972	2492.73	3765.02
GSHG0028875	KLHL22	up	1.51	0.00163	0.0283	chr22(-):20441519-20495835	kelch like family member 22	KELCHL	84861	ENSG00000099910	425.83	642.92
GSHG0016283	--	up	1.51	0.019	0.168	chr16(+):25257952-25259870	--	--	--	--	190.83	287.97
GSHG0005800	GATD1-DT	up	1.51	0.00488	0.064	chr11(+):777578-784274	GATD1 divergent transcript	NS3BP	171391	--	298.92	451.17
GSHG0042652	RAD21	up	1.51	9.36e-11	1.28e-08	chr8(-):116845934-116874776	RAD21 cohesin complex component	CDLS4 // hHR21 // HR21 // HRAD21 // MCD1 // MGS // NXP1 // SCC1	5885	ENSG00000164754	22042.6	33204.5
GSHG0015362	LINGO1	up	1.51	0.0129	0.13	chr15(-):77613027-77820201	leucine rich repeat and Ig domain containing 1	LERN1 // LRRN6A // MRT64 // UNQ201	84894	--	786.65	1185.47
GSHG0000019	SCNN1D	up	1.51	0.00703	0.0841	chr1(+):1274010-1292029	sodium channel epithelial 1 subunit delta	dNaCh // ENaCd // ENaCdelta // SCNED	6339	--	366.96	552.87
GSHG0005548	UROS	up	1.51	2.97e-09	3.08e-07	chr10(-):125773088-125823258	uroporphyrinogen III synthase	UROIIIS	7390	--	3337.71	5024.52
GSHG0000029	VWA1	up	1.5	1.22e-09	1.36e-07	chr1(+):1435690-1442882	von Willebrand factor A domain containing 1	HMNMYO // WARP	64856	--	26267.4	39524
GSHG0021422	GATAD2A	up	1.5	4.6e-14	1.17e-11	chr19(+):19385843-19508932	GATA zinc finger domain containing 2A	p66alpha	54815	--	10638.7	15998
GSHG0005350	FRAT2	up	1.5	1.57e-07	1.08e-05	chr10(-):97332497-97334729	FRAT regulator of WNT signaling pathway 2	FRAT-2	23401	ENSG00000181274	1446.08	2174.52
GSHG0018663	NDUFAF8	up	1.5	3.5e-12	6.4e-10	chr17(+):81239305-81241310	NADH:ubiquinone oxidoreductase complex assembly factor 8	C17orf89 // MC1DN34	284184	--	3403.39	5112.42
GSHG0016352	ZNF771	up	1.5	4.28e-06	0.000203	chr16(+):30407294-30429599	zinc finger protein 771	DSC43	51333	--	1081.59	1624.2
GSHG0003945	THNSL1	up	1.5	1.32e-06	7.21e-05	chr10(+):25016612-25026664	threonine synthase like 1	TSH1	79896	--	1145.98	1720.69
GSHG0042524	SNX16	up	1.5	0.00696	0.0836	chr8(-):81799583-81842203	sorting nexin 16	--	64089	--	605.84	908.99
GSHG0023603	FKBP1B	up	1.5	2.45e-11	3.79e-09	chr2(+):24049731-24063681	FKBP prolyl isomerase 1B	FKBP12.6 // FKBP1L // OTK4 // PKBP1L // PPIase	2281	--	3093.49	4642.89
GSHG0000695	MIR3117	down	165.79	1.8e-05	0.000718	chr1(+):66628440-66628517	microRNA 3117	mir-3117	100422871	ENSG00000264720	29.67	0
GSHG0042972	--	down	74.49	0.00169	0.029	chr8(-):144840241-144840266	--	--	--	--	13.35	0
GSHG0018735	SNORD91A	down	71.86	0.00822	0.0943	chr17(-):2330279-2330370	small nucleolar RNA, C/D box 91A	HBII-296a	692207	--	12.87	0
GSHG0029115	--	down	64	0.0125	0.127	chr22(-):37357226-37357282	--	--	--	--	11.48	0
GSHG0028209	--	down	63.94	0.0124	0.127	chr21(-):44485721-44485766	--	--	--	--	11.45	0
GSHG0022118	--	down	57.23	0.00815	0.0938	chr19(+):58434101-58434131	--	--	--	--	10.26	0
GSHG0043897	--	down	54.19	0.0238	0.195	chr9(+):130887887-130887915	--	--	--	--	9.7	0
GSHG0010914	--	down	53.57	0.0245	0.198	chr13(+):24752458-24752509	--	--	--	--	9.6	0
GSHG0029527	--	down	49.45	0.03	0.226	chr22(-):23908552-23908581	--	--	--	--	8.85	0
GSHG0015079	--	down	48.84	0.0327	0.239	chr15(-):55311264-55311291	--	--	--	--	8.74	0
GSHG0050199	--	down	48.84	0.0327	0.239	chr2(-):203449420-203449445	--	--	--	--	8.74	0
GSHG0012556	SNORD114-24	down	44.1	0.0424	0.28	chr14(+):100984777-100984847	small nucleolar RNA, C/D box 114-24	14q(II-24)	767604	ENSG00000201899	7.89	0
GSHG0010980	--	down	43.48	0.0455	0.293	chr13(+):33545626-33545657	--	--	--	--	7.78	0
GSHG0040702	--	down	39.63	0.0298	0.225	chr22(-):30903809-30903835	--	--	--	--	7.1	0
GSHG0041530	--	down	39.34	0.0326	0.239	chr8(+):29053549-29053575	--	--	--	--	7.05	0
GSHG0002069	--	down	34.27	0.0495	0.31	chr1(-):16604824-16604851	--	--	--	--	6.14	0
GSHG0028191	--	down	21.9	0.00408	0.0562	chr21(-):44485904-44485960	--	--	--	--	20.57	0.91
GSHG0015247	MIR4512	down	18.48	0.0103	0.111	chr15(-):66496958-66497034	microRNA 4512	--	100616149	ENSG00000266589	17.31	0.91
GSHG0046948	--	down	16.51	0.0139	0.137	chrX(-):136212206-136212234	--	--	--	--	16.28	0.99
GSHG0016934	--	down	14.17	0.0243	0.197	chr16(-):2600019-2600047	--	--	--	--	14.2	1.02
GSHG0005783	--	down	13.9	0.032	0.236	chr10(-):77782162-77782188	--	--	--	--	12.96	0.91
GSHG0004154	DDX21	down	11.42	5.18e-147	1.51e-142	chr10(+):68956170-68985068	DExD-box helicase 21	GUA // GURDB // RH-II/GU // RH-II/GuA	9188	--	43016.5	3766.93
GSHG0034939	--	down	9.75	0.0238	0.195	chr21(-):44485832-44485861	--	--	--	--	21.08	2.12
GSHG0011955	--	down	9.08	0.0265	0.209	chr13(-):113758209-113758237	--	--	--	--	17.42	1.9
GSHG0003098	SNORA80E	down	8.33	0.0155	0.147	chr1(-):155919909-155920047	small nucleolar RNA, H/ACA box 80E	ACA42 // SNORA42	677823	ENSG00000207475	31.1	3.7
GSHG0023121	LOC105372440	down	7.88	0.0394	0.268	chr19(-):50785728-50786160	uncharacterized LOC105372440	--	105372440	ENSG00000261341	30.45	3.86
GSHG0013509	SNORD116-20	down	5.04	0.0335	0.242	chr15(+):25087661-25087754	small nucleolar RNA, C/D box 116-20	HBII-85-20	100033431	ENSG00000278715	29.2	5.79
GSHG0013516	SNORD116-24	down	4.66	0.0232	0.192	chr15(+):25094036-25094129	small nucleolar RNA, C/D box 116-24	HBII-85-24	100033435	ENSG00000207279	27.55	5.94
GSHG0013558	SNORD109A // SNORD109B	down	4.61	0.0279	0.216	chr15(+):25041974-25042040	small nucleolar RNA, C/D box 109A // small nucleolar RNA, C/D box 109B	HBII-438A // HBII-438B	338428 // 338429	ENSG00000239169 // ENSG00000274640	51.13	11.15
GSHG0027099	SNORD119	down	4.17	0.024	0.196	chr20(-):2462952-2463047	small nucleolar RNA, C/D box 119	--	100113378	--	28.52	6.85
GSHG0035406	ANKRD55	down	3.65	0.000265	0.00655	chr5(-):56099680-56233359	ankyrin repeat domain 55	--	79722	--	106.36	29.08
GSHG0022224	SNORD37	down	3.42	0.0333	0.241	chr19(-):3982507-3982572	small nucleolar RNA, C/D box 37	RNU37 // U37	26812	ENSG00000206775	39.51	11.54
GSHG0040758	--	down	3.02	3.94e-09	3.95e-07	chr7(-):76074037-76074095	--	--	--	--	375.65	124.2
GSHG0048904	CASP1	down	3.01	0.00977	0.107	chr11(-):105025443-105515997	caspase 1	ICE // IL1BC // P45	834	--	101.32	33.54
GSHG0000190	FBLIM1	down	2.93	9.66e-07	5.46e-05	chr1(+):15756638-15786589	filamin binding LIM protein 1	CAL // FBLP-1 // FBLP1	54751	--	292.28	99.54
GSHG0022100	--	down	2.92	0.0419	0.279	chr19(+):58306390-58306419	--	--	--	--	42.04	14.35
GSHG0046491	SLC38A5	down	2.88	8.75e-06	0.000375	chrX(-):48458539-48470260	solute carrier family 38 member 5	JM24 // pp7194 // SN2 // SNAT5	92745	--	222.83	77.28
GSHG0046314	--	down	2.86	0.0189	0.168	chrX(-):9405856-9405885	--	--	--	--	59.01	20.67
GSHG0035988	MIR103A2	down	2.75	0.00981	0.108	chr20(+):3917494-3917571	microRNA 103a-2	mir-103a-2 // MIR103-2 // MIRN103-2	406896	ENSG00000199024	123.32	44.74
GSHG0015206	CA12	down	2.75	0.000502	0.0111	chr15(-):63321378-63381876	carbonic anhydrase 12	CA-XII // CAXII // HsT18816 // T18816	771	--	134.5	49.01
GSHG0033537	CXCL2	down	2.69	0.00384	0.0537	chr4(-):74097039-74099197	C-X-C motif chemokine ligand 2	CINC-2a // GRO2 // GROb // MGSA-b // MIP-2a // MIP2 // MIP2A // SCYB2	2920	ENSG00000081041	306.25	114.04
GSHG0010087	VDR	down	2.66	9.02e-05	0.00275	chr12(-):47841537-47943151	vitamin D receptor	NR1I1 // PPP1R163	7421	--	240.14	90.53
GSHG0001461	RGL1	down	2.65	1.16e-06	6.49e-05	chr1(+):183636085-183928532	ral guanine nucleotide dissociation stimulator like 1	RGL	23179	--	335.28	126.14
GSHG0013511	SNORD116-21	down	2.65	0.0131	0.131	chr15(+):25088782-25088896	small nucleolar RNA, C/D box 116-21	HBII-85-21	100033432	ENSG00000277785	140.62	53.08
GSHG0010432	TMCC3	down	2.64	0.00056	0.0121	chr12(-):94567122-94650557	transmembrane and coiled-coil domain family 3	--	57458	--	193	73.39
GSHG0042207	STC1	down	2.59	8.22e-08	6.07e-06	chr8(-):23841921-23854807	stanniocalcin 1	STC	6781	ENSG00000159167	773.4	298.96
GSHG0010100	SNORA2C // MIR1291	down	2.52	0.024	0.196	chr12(-):48654382-48654530	small nucleolar RNA, H/ACA box 2C // microRNA 1291	ACA34 // hsa-mir-1291 // mir-1291 // MIR1291 // MIRN1291 // SNORA34	100302221 // 677815	ENSG00000221491 // ENSG00000281842	77.3	30.66
GSHG0041617	POMK	down	2.5	1.55e-07	1.07e-05	chr8(+):43093515-43123434	protein O-mannose kinase	MDDGA12 // MDDGC12 // SGK196	84197	--	831.27	333
GSHG0004391	ENTPD7	down	2.49	6.64e-23	5.22e-20	chr10(+):99659448-99713971	ectonucleoside triphosphate diphosphohydrolase 7	LALP1	57089	ENSG00000198018	2333.68	938.67
GSHG0013407	OTUB2	down	2.47	3.63e-56	2.11e-52	chr14(+):94026340-94048930	OTU deubiquitinase, ubiquitin aldehyde binding 2	C14orf137 // OTB2 // OTU2	78990	ENSG00000089723	7323.46	2960.05
GSHG0031129	EOMES	down	2.36	3.12e-11	4.75e-09	chr3(-):27715953-27722715	eomesodermin	TBR2	8320	--	737.29	312.82
GSHG0002882	ITGA10	down	2.32	4.56e-06	0.000216	chr1(-):145891208-145910111	integrin subunit alpha 10	PRO827	8515	--	413.89	178.17
GSHG0005972	--	down	2.32	2.54e-06	0.000129	chr11(+):17379391-17379416	--	--	--	--	405.44	174.54
GSHG0036710	MAPK13	down	2.31	1.64e-06	8.78e-05	chr6(+):36130102-36144521	mitogen-activated protein kinase 13	MAPK-13 // MAPK13 // p38delta // PRKM13 // SAPK4	5603	--	481.34	208.25
GSHG0034319	ITGA2	down	2.3	6.28e-28	7.03e-25	chr5(+):52989337-53094779	integrin subunit alpha 2	BR // CD49B // GPIa // HPA-5 // VLA-2 // VLAA2	3673	ENSG00000164171	19774.4	8586.04
GSHG0032688	AREG	down	2.29	2.51e-10	3.17e-08	chr4(+):74445132-74455010	amphiregulin	AR // AREGB // CRDGF // SDGF	374	ENSG00000109321	811.16	353.9
GSHG0032682	PF4V1	down	2.29	0.0132	0.133	chr4(+):73853296-73854483	platelet factor 4 variant 1	CXCL4L1 // CXCL4V1 // PF4-ALT // PF4A // SCYB4V1	5197	ENSG00000109272	162.05	70.91
GSHG0013421	ASB2	down	2.27	1.9e-05	0.000751	chr14(-):93934153-93976730	ankyrin repeat and SOCS box containing 2	ASB-2	51676	--	357.79	157.51
GSHG0037982	CCND3	down	2.26	5.27e-26	4.68e-23	chr6(-):41934934-42048894	cyclin D3	--	896	--	5172.23	2292.19
GSHG0034061	--	down	2.25	0.0156	0.148	chr5(+):675836-675862	--	--	--	--	94.69	42.21
GSHG0035946	ADAM19	down	2.22	4.85e-17	1.93e-14	chr5(-):157395528-157575775	ADAM metallopeptidase domain 19	FKSG34 // MADDAM // MLTNB	8728	ENSG00000135074	2921.32	1315.61
GSHG0010116	RHEBL1	down	2.19	6.25e-13	1.39e-10	chr12(-):49064676-49344551	RHEB like 1	RHEBL1c	121268	--	2426.81	1110.21
GSHG0033399	TLR6	down	2.18	5.38e-09	5.25e-07	chr4(-):38822897-38856817	toll like receptor 6	CD286	10333	--	1771.15	811.57
GSHG0046376	SCML2	down	2.17	4.85e-13	1.09e-10	chrX(-):18239313-18354728	Scm polycomb group protein like 2	--	10389	ENSG00000102098	1264.46	581.97
GSHG0005936	AMPD3	down	2.15	5.47e-20	3e-17	chr11(+):10450321-10507579	adenosine monophosphate deaminase 3	--	272	--	2421.45	1124.2
GSHG0001205	SYT11	down	2.14	6.68e-05	0.00216	chr1(+):155859509-155885199	synaptotagmin 11	SYT12 // sytXI	23208	ENSG00000132718	324.92	151.76
GSHG0028603	CYTH4	down	2.14	3.29e-08	2.69e-06	chr22(+):37282383-37315341	cytohesin 4	CYT4 // cytohesin-4 // DJ63G5.1 // PSCD4	27128	ENSG00000100055	942.73	441.54
GSHG0039596	LAT2	down	2.11	1.97e-12	3.75e-10	chr7(+):74209396-74229834	linker for activation of T cells family member 2	HSPC046 // LAB // NTAL // WBSCR15 // WBSCR5 // WSCR5	7462	--	1179.24	558.32
GSHG0017515	--	down	2.1	0.0342	0.245	chr16(-):84616004-84616490	--	--	--	--	86.23	41.08
GSHG0007093	NRIP3	down	2.1	3.47e-22	2.34e-19	chr11(-):8980576-9004002	nuclear receptor interacting protein 3	C11orf14 // NY-SAR-105	56675	ENSG00000175352	4717.64	2251.16
GSHG0010286	CYP27B1	down	2.1	0.000223	0.00565	chr12(-):57762334-57767162	cytochrome P450 family 27 subfamily B member 1	CP2B // CYP1 // CYP1alpha // CYP27B // P450c1 // PDDR // VDD1 // VDDR // VDDRI // VDR	1594	ENSG00000111012	309.22	147.45
GSHG0040759	--	down	2.09	0.00207	0.0335	chr7(-):76074974-76075000	--	--	--	--	170.59	81.73
GSHG0035845	SPRY4	down	2.07	8.58e-32	1.39e-28	chr5(-):142310430-142325040	sprouty RTK signaling antagonist 4	HH17	81848	--	31856.6	15358.5
GSHG0008037	PGM2L1	down	2.07	5.01e-08	3.97e-06	chr11(-):74330312-74398433	phosphoglucomutase 2 like 1	BM32A // PMMLP	283209	ENSG00000165434	1226.56	593.82
GSHG0040756	--	down	2.06	0.0214	0.182	chr7(-):76073047-76073077	--	--	--	--	174.66	84.62
GSHG0026293	MREG	down	2.06	1.02e-12	2.13e-10	chr2(-):215942584-216034096	melanoregulin	DSU // WDT2	55686	--	1551.58	753.68
GSHG0045840	ITGB1BP2	down	2.06	0.0245	0.199	chrX(+):71301750-71305371	integrin subunit beta 1 binding protein 2	CHORDC3 // ITGB1BP // MELUSIN // MSTP015	26548	ENSG00000147166	102.65	49.96
GSHG0026007	NR4A2	down	2.04	0.0044	0.0594	chr2(-):156324432-156332721	nuclear receptor subfamily 4 group A member 2	HZF-3 // NOT // NURR1 // RNR1 // TINUR	4929	--	223.69	109.54
GSHG0015395	BCL2A1	down	2.04	3.62e-18	1.53e-15	chr15(-):79960892-79971222	BCL2 related protein A1	ACC-1 // ACC-2 // ACC1 // ACC2 // BCL2L5 // BFL1 // GRS // HBPA1	597	--	4636.65	2276.4
GSHG0022057	--	down	2.04	0.00187	0.0312	chr19(+):57302031-57302061	--	--	--	--	232.18	114
GSHG0040757	--	down	2.03	0.00201	0.0329	chr7(-):76073378-76073407	--	--	--	--	228.23	112.43
GSHG0005433	SH3PXD2A	down	2.02	1.07e-11	1.81e-09	chr10(-):103588528-103855576	SH3 and PX domains 2A	FISH // SH3MD1 // TKS5	9644	--	1705.79	843.19
GSHG0024311	TTL	down	2.02	8.81e-43	3.2e-39	chr2(+):112482154-112541739	tubulin tyrosine ligase	--	150465	ENSG00000114999	19259.3	9525.41
GSHG0011455	SLC46A3	down	2.02	7.3e-07	4.23e-05	chr13(-):28700080-28718976	solute carrier family 46 member 3	FKSG16	283537	--	608.99	301.9
GSHG0021382	B3GNT3	down	2.01	0.00218	0.0348	chr19(+):17795135-17813576	UDP-GlcNAc:betaGal beta-1,3-N-acetylglucosaminyltransferase 3	B3GAL-T8 // B3GN-T3 // B3GNT-3 // beta3Gn-T3 // HP10328 // TMEM3	10331	ENSG00000179913	234.27	116.15
GSHG0003627	ITPKB	down	2.01	2.7e-10	3.38e-08	chr1(-):226631688-226739282	inositol-trisphosphate 3-kinase B	IP3-3KB // IP3K // IP3K-B // IP3KB // PIG37	3707	--	1300.59	647.11
GSHG0046910	GPC4	down	2.01	0.00834	0.0955	chrX(-):133300103-133415489	glypican 4	K-glypican // KPTS	2239	ENSG00000076716	174.24	86.7
GSHG0023612	--	down	2	0.0261	0.208	chr2(+):24822810-24822839	--	--	--	--	104.26	52.09
GSHG0017020	SOCS1	down	2	0.0178	0.162	chr16(-):11254408-11256204	suppressor of cytokine signaling 1	AISIMD // CIS1 // CISH1 // JAB // SOCS-1 // SSI-1 // SSI1 // TIP-3 // TIP3	8651	ENSG00000185338	281.28	140.72
GSHG0006555	B3GNT6	down	1.99	5.31e-08	4.15e-06	chr11(+):77034398-77041956	UDP-GlcNAc:betaGal beta-1,3-N-acetylglucosaminyltransferase 6	B3Gn-T6 // beta-1,3-Gn-T6 // beta3Gn-T6 // BGnT-6	192134	ENSG00000198488	1216.87	610.84
GSHG0008189	MMP1	down	1.99	1.51e-12	3.02e-10	chr11(-):102789910-102800391	matrix metallopeptidase 1	CLG // CLGN	4312	ENSG00000196611	1426.37	717.08
GSHG0004466	DUSP5	down	1.97	1.24e-27	1.29e-24	chr10(+):110497907-110511537	dual specificity phosphatase 5	DUSP // HVH3	1847	ENSG00000138166	21853.9	11119.8
GSHG0000542	TSPAN1	down	1.95	0.000568	0.0122	chr1(+):46175087-46185962	tetraspanin 1	NET1 // TM4C // TM4SF	10103	ENSG00000117472	361.6	185.61
GSHG0016613	HAS3	down	1.94	8.74e-18	3.58e-15	chr16(+):69105564-69118719	hyaluronan synthase 3	--	3038	--	3096.04	1596.42
GSHG0040755	--	down	1.92	0.00229	0.0362	chr7(-):76072735-76072763	--	--	--	--	294.29	153.31
GSHG0023947	TET3	down	1.92	9.48e-06	0.000402	chr2(+):73984910-74108176	tet methylcytosine dioxygenase 3	BEFAHRS // hCG_40738	200424	--	471.12	245.76
GSHG0040831	CDK6	down	1.89	1.26e-12	2.61e-10	chr7(-):92604921-92836573	cyclin dependent kinase 6	MCPH12 // PLSTIRE	1021	--	9566.25	5061.11
GSHG0030649	PTX3	down	1.89	1.24e-07	8.8e-06	chr3(+):157436791-157443633	pentraxin 3	TNFAIP5 // TSG-14	5806	ENSG00000163661	1951.51	1034.19
GSHG0022304	LYPLA2P2	down	1.88	0.00317	0.0467	chr19(-):7878634-7880232	LYPLA2 pseudogene 2	--	388499	--	214.54	113.9
GSHG0006109	CD82	down	1.87	2.39e-19	1.14e-16	chr11(+):44565637-44620358	CD82 molecule	4F9 // C33 // GR15 // IA4 // KAI1 // R2 // SAR2 // ST6 // TSPAN27	3732	--	6411.36	3422.01
GSHG0025142	DNAJC27	down	1.87	0.00119	0.0218	chr2(-):24943636-24972094	DnaJ heat shock protein family (Hsp40) member C27	RabJS // RBJ	51277	--	390.92	209.65
GSHG0009257	SYT1	down	1.86	8.22e-07	4.7e-05	chr12(+):78863982-79452008	synaptotagmin 1	BAGOS // P65 // SVP65 // SYT	6857	--	1051.36	564.47
GSHG0008378	ESAM	down	1.86	2.11e-10	2.72e-08	chr11(-):124752130-124763243	endothelial cell adhesion molecule	W117m	90952	ENSG00000149564	1599.2	859.63
GSHG0008162	MAML2	down	1.86	5.64e-06	0.000257	chr11(-):95976598-96343218	mastermind like transcriptional coactivator 2	MAM-3 // MAM2 // MAM3 // MLL-MAML2	84441	--	573	308.75
GSHG0017343	TPPP3	down	1.85	0.0493	0.309	chr16(-):67389807-67393498	tubulin polymerization promoting protein family member 3	CGI-38 // p20 // p25gamma // TPPP/p20	51673	--	206.41	111.95
GSHG0029818	TGFBR2	down	1.84	8.27e-21	4.72e-18	chr3(+):30606501-30694142	transforming growth factor beta receptor 2	AAT3 // FAA3 // LDS1B // LDS2 // LDS2B // MFS2 // RIIC // TAAD2 // TBR-ii // TBRII // TGFbeta-RII // TGFR-2	7048	--	16896.3	9157.97
GSHG0036464	BTN3A2	down	1.84	0.000643	0.0135	chr6(+):26365198-26378320	butyrophilin subfamily 3 member A2	BT3.2 // BTF4 // BTN3.2 // CD277	11118	--	349.88	189.79
GSHG0023718	QPCT	down	1.84	0.00151	0.0266	chr2(+):37344628-37373322	glutaminyl-peptide cyclotransferase	GCT // QC // sQC	25797	ENSG00000115828	282.81	154.08
GSHG0029080	RAC2	down	1.84	1.55e-07	1.07e-05	chr22(-):37225270-37244270	Rac family small GTPase 2	EN-7 // Gx // HSPC022 // IMD73A // IMD73B // IMD73C // p21-Rac2	5880	ENSG00000128340	2084.12	1135.23
GSHG0017152	TBX6	down	1.83	0.0144	0.14	chr16(-):30085761-30091924	T-box transcription factor 6	SCDO5	6911	--	171.84	93.9
GSHG0027999	TIAM1	down	1.83	0.000164	0.00443	chr21(-):31118418-31559977	TIAM Rac1 associated GEF 1	TIAM-1	7074	--	602.96	329.15
GSHG0046804	NCR3LG1	down	1.83	3.62e-06	0.000176	chr11(+):17351762-17377322	natural killer cell cytotoxicity receptor 3 ligand 1	B7-H6 // B7H6 // DKFZp686O24166	374383	ENSG00000188211	761.97	416.09
GSHG0024734	PIKFYVE	down	1.83	1.61e-05	0.000654	chr2(+):208266255-208358746	phosphoinositide kinase, FYVE-type zinc finger containing	CFD // FAB1 // HEL37 // PIP5K // PIP5K3 // ZFYVE29	200576	--	729.85	398.9
GSHG0042868	ST3GAL1	down	1.83	1.74e-05	0.000701	chr8(-):133454385-133571925	ST3 beta-galactoside alpha-2,3-sialyltransferase 1	Gal-NAc6S // SIAT4A // SIATFL // ST3GalA // ST3GalA.1 // ST3GalIA // ST3GalIA,1 // ST3O	6482	--	536.57	293.59
GSHG0027287	--	down	1.82	0.0377	0.26	chr20(-):32690179-32690820	--	--	--	--	121.55	66.8
GSHG0000452	--	down	1.82	2.33e-05	0.000898	chr1(+):39410479-39416482	--	--	--	--	821.83	451.34
GSHG0039749	AGFG2	down	1.82	1.85e-12	3.56e-10	chr7(+):100539203-100568220	ArfGAP with FG repeats 2	HRBL // RABR	3268	--	3292.97	1813.97
GSHG0019650	RNF157	down	1.81	7.86e-10	9.03e-08	chr17(-):76142474-76240493	ring finger protein 157	--	114804	--	1270.89	700.08
GSHG0034846	ADRB2	down	1.81	7.81e-11	1.09e-08	chr5(+):148825245-148828691	adrenoceptor beta 2	ADRB2R // ADRBR // B2AR // BAR // BETA2AR	154	ENSG00000169252	2567.06	1414.91
GSHG0037952	MOCS1	down	1.81	0.0344	0.246	chr6(-):39899580-39934497	molybdenum cofactor synthesis 1	MIG11 // MOCOD // MOCS1A // MOCS1B	4337	--	144.19	79.46
GSHG0042867	NDRG1	down	1.81	2.62e-15	8.39e-13	chr8(-):133237171-133297586	N-myc downstream regulated 1	CAP43 // CMT4D // DRG-1 // DRG1 // GC4 // HMSNL // NDR1 // NMSL // PROXY1 // RIT42 // RTP // TARG1 // TDD5	10397	--	4120.15	2280.48
GSHG0034929	MIR3142HG	down	1.8	0.000815	0.0161	chr5(+):160468238-160487424	MIR3142 host gene	--	107075116	ENSG00000253522	346.71	192.11
GSHG0023908	MXD1	down	1.8	6.59e-07	3.87e-05	chr2(+):69915071-69942945	MAX dimerization protein 1	BHLHC58 // MAD // MAD1	4084	--	3838.22	2128.21
GSHG0017340	FHOD1	down	1.8	1.33e-14	3.65e-12	chr16(-):67229389-67247496	formin homology 2 domain containing 1	FHOS	29109	ENSG00000135723	3489.48	1936.02
GSHG0018239	ARL4D	down	1.8	0.00109	0.0204	chr17(+):43398993-43401137	ADP ribosylation factor like GTPase 4D	ARF4L	379	ENSG00000175906	1123.28	623.87
GSHG0001173	IL6R	down	1.79	2.73e-08	2.32e-06	chr1(+):154405193-154469450	interleukin 6 receptor	CD126 // gp80 // HIES5 // IL-1Ra // IL-6R // IL-6R-1 // IL-6RA // IL6Q // IL6QTL // IL6RA // IL6RQ	3570	--	1830.23	1021.49
GSHG0032965	MGST2	down	1.78	1.8e-12	3.49e-10	chr4(+):139665819-139740745	microsomal glutathione S-transferase 2	GST2 // MGST-II	4258	--	3982.99	2236.09
GSHG0041816	CA13	down	1.78	0.000777	0.0155	chr8(+):85245458-85284073	carbonic anhydrase 13	CAXIII	377677	ENSG00000185015	426.33	239.62
GSHG0004406	SFXN3	down	1.78	5.18e-16	1.82e-13	chr10(+):101031234-101041241	sideroflexin 3	BA108L7.2 // SFX3 // SLC56A3	81855	ENSG00000107819	3027.34	1702.56
GSHG0040920	VGF	down	1.78	1.03e-09	1.16e-07	chr7(-):100791369-101165595	VGF nerve growth factor inducible	SCG7 // SgVII	7425	--	1239	696.99
GSHG0024906	TRPM8	down	1.78	0.0209	0.18	chr2(+):233917371-234019522	transient receptor potential cation channel subfamily M member 8	LTrpC-6 // LTRPC6 // trp-p8 // TRPP8	79054	ENSG00000144481	276.79	155.78
GSHG0013636	DLL4	down	1.77	0.00286	0.043	chr15(+):40929338-40939073	delta like canonical Notch ligand 4	AOS6 // delta4 // hdelta2	54567	ENSG00000128917	283.84	159.8
GSHG0034747	EGR1	down	1.77	2.25e-12	4.22e-10	chr5(+):138465479-138469500	early growth response 1	AT225 // G0S30 // KROX-24 // NGFI-A // TIS8 // ZIF-268 // ZNF225	1958	ENSG00000120738	2661.23	1499.29
GSHG0022948	PLAUR	down	1.77	5.92e-08	4.57e-06	chr19(-):43646095-43670547	plasminogen activator, urokinase receptor	CD87 // U-PAR // UPAR // URKR	5329	--	1087.14	615.45
GSHG0023701	RASGRP3	down	1.77	9.31e-06	0.000396	chr2(+):33436326-33564731	RAS guanyl releasing protein 3	GRP3	25780	--	671.41	380.05
GSHG0009332	ELK3	down	1.75	9.03e-11	1.24e-08	chr12(+):96194375-96269824	ETS transcription factor ELK3	ERP // NET // SAP-2 // SAP2	2004	ENSG00000111145	2629	1498.23
GSHG0020917	MBP	down	1.75	1.01e-27	1.09e-24	chr18(-):76978833-77132783	myelin basic protein	--	4155	--	27707.6	15824.3
GSHG0045210	PTGES	down	1.75	2.63e-05	0.00099	chr9(-):129738331-129753047	prostaglandin E synthase	MGST-IV // MGST1-L1 // MGST1L1 // MPGES // mPGES-1 // PGES // PIG12 // PP102 // PP1294 // TP53I12	9536	ENSG00000148344	683.79	390.9
GSHG0006907	ST14	down	1.75	0.00237	0.0373	chr11(+):130159782-130210367	ST14 transmembrane serine protease matriptase	ARCI11 // CAP3 // HAI // MT-SP1 // MTSP1 // PRSS14 // SNC19 // TADG15 // TMPRSS14	6768	ENSG00000149418	445.72	255.39
GSHG0031212	TMEM158	down	1.75	1.95e-09	2.11e-07	chr3(-):45224466-45226287	transmembrane protein 158	BBP // p40BBP // RIS1	25907	ENSG00000249992	1409.35	807.46
GSHG0016526	ADGRG1	down	1.74	5.43e-22	3.59e-19	chr16(+):57619738-57665567	adhesion G protein-coupled receptor G1	BFPP // BPPR // GPR56 // TM7LN4 // TM7XN1	9289	--	8900.75	5110.15
GSHG0020538	L3MBTL4	down	1.74	0.0259	0.207	chr18(-):5954714-6415259	L3MBTL histone methyl-lysine binding protein 4	HsT1031	91133	--	218.14	125.7
GSHG0031562	MYH15	down	1.74	0.000104	0.00309	chr3(-):108380368-108529322	myosin heavy chain 15	--	22989	--	619.71	356.8
GSHG0010013	PTHLH	down	1.73	3.98e-06	0.000191	chr12(-):27958084-27972733	parathyroid hormone like hormone	BDE2 // HHM // PLP // PTHR // PTHRP	5744	--	673.25	388.07
GSHG0047433	SH3BP1	down	1.73	7.95e-09	7.46e-07	chr22(+):37634654-37656117	SH3 domain binding protein 1	ARHGAP43	23616	ENSG00000100092	1357.03	783.97
GSHG0017763	RAP1GAP2	down	1.73	3.66e-13	8.25e-11	chr17(+):2776758-3037741	RAP1 GTPase activating protein 2	GARNL4 // RAP1GA3	23108	--	4422.56	2555
GSHG0040754	--	down	1.73	0.00114	0.0211	chr7(-):76072213-76072243	--	--	--	--	455.88	263.52
GSHG0028991	CASTOR1	down	1.72	2.21e-08	1.92e-06	chr22(-):30285117-30289546	cytosolic arginine sensor for mTORC1 subunit 1	GATSL3	652968	ENSG00000239282	1609.47	933.57
GSHG0029631	EDEM1	down	1.71	7.32e-13	1.6e-10	chr3(+):5187646-5219958	ER degradation enhancing alpha-mannosidase like protein 1	EDEM	9695	ENSG00000134109	2705.48	1577.87
GSHG0017980	USP32P3	down	1.71	0.0476	0.302	chr17(+):20410516-20433068	ubiquitin specific peptidase 32 pseudogene 3	--	347716	--	138.08	80.48
GSHG0001096	MLLT11	down	1.71	1.6e-13	3.79e-11	chr1(+):151059403-151069544	MLLT11 transcription factor 7 cofactor	AF1Q	10962	ENSG00000213190	10532.4	6175.99
GSHG0030572	PXYLP1	down	1.7	0.00139	0.0249	chr3(+):141231825-141294924	2-phosphoxylose phosphatase 1	ACPL2 // HEL124 // XYLP	92370	--	393.58	231.12
GSHG0004210	PLAU	down	1.7	7.71e-30	9.75e-27	chr10(+):73911132-73917498	plasminogen activator, urokinase	ATF // BDPLT5 // QPD // u-PA // UPA // URK	5328	--	57542.2	33894.3
GSHG0021021	GNA15	down	1.69	3.31e-14	8.67e-12	chr19(+):3136033-3163768	G protein subunit alpha 15	GNA16 // HG1L	2769	ENSG00000060558	3369.26	1988.42
GSHG0040760	GTF2IP7	down	1.69	8.02e-06	0.00035	chr7(-):76090456-76108780	general transcription factor IIi pseudogene 7	--	101927126	--	911.59	537.79
GSHG0046232	ZNF185	down	1.69	2.17e-13	5.05e-11	chrX(+):152914432-152973480	zinc finger protein 185 with LIM domain	SCELL	7739	--	8540.1	5040.22
GSHG0031091	RFTN1	down	1.69	0.000896	0.0174	chr3(-):16315845-16513706	raftlin, lipid raft linker 1	MIG2 // PIB10 // PIG9 // RAFTLIN	23180	--	520.99	307.65
GSHG0027327	GDF5	down	1.69	0.013	0.131	chr20(-):35433347-35454749	growth differentiation factor 5	BDA1C // BMP-14 // BMP14 // CDMP1 // DUPANS // LAP-4 // LAP4 // OS5 // SYM1B // SYNS2	8200	--	407.1	240.45
GSHG0045986	RADX	down	1.69	1.93e-06	0.000101	chrX(+):106611972-106679440	RPA1 related single stranded DNA binding protein, X-linked	CXorf57	55086	--	1116.2	662.18
GSHG0044204	C9orf72	down	1.68	0.0106	0.114	chr9(-):27546546-27573866	C9orf72-SMCR8 complex subunit	ALSFTD // DENND9 // DENNL72 // FTDALS // FTDALS1	203228	--	282.91	168.25
GSHG0043259	PRSS3	down	1.68	0.000665	0.0139	chr9(+):33750466-33799231	serine protease 3	MTG // PRSS4 // T9 // TRY3 // TRY4	5646	--	527.14	313.55
GSHG0013032	PGF	down	1.68	1.05e-05	0.000439	chr14(-):74941830-74955764	placental growth factor	D12S1900 // PGFL // PIGF // PLGF // PlGF-2 // SHGC-10760	5228	--	2426.24	1443.87
GSHG0006673	YAP1	down	1.68	6.07e-16	2.05e-13	chr11(+):102110447-102233424	Yes1 associated transcriptional regulator	COB1 // YAP // YAP-1 // YAP2 // YAP65 // YKI	10413	--	32282.5	19221.5
GSHG0010264	NEMP1	down	1.68	1.33e-09	1.48e-07	chr12(-):57055643-57078791	nuclear envelope integral membrane protein 1	TMEM194 // TMEM194A	23306	--	3595.89	2142.21
GSHG0036491	LINC01012	down	1.68	0.0122	0.125	chr6(+):27694035-27710222	long intergenic non-protein coding RNA 1012	--	100507173	--	296.46	176.84
GSHG0038486	RAET1E	down	1.67	0.019	0.169	chr6(-):149883179-149896130	retinoic acid early transcript 1E	bA350J20.7 // LETAL // N2DL-4 // NKG2DL4 // RAET1E2 // RL-4 // ULBP4	135250	ENSG00000285991	204	121.71
GSHG0031211	CDCP1	down	1.67	1.2e-15	3.96e-13	chr3(-):45082277-45146422	CUB domain containing protein 1	CD318 // SIMA135 // TRASK	64866	--	11159.5	6666.55
GSHG0045449	ANKRD20A5P	down	1.67	0.00312	0.0461	chr18(+):14179096-14227050	ankyrin repeat domain 20 family member A5, pseudogene	ANKRD20A5	440482	--	777.91	465.64
GSHG0022860	DPF1	down	1.67	1.83e-11	2.92e-09	chr19(-):38211006-38229699	double PHD fingers 1	BAF45b // NEUD4 // neuro-d4 // SMARCG1	8193	--	2757.29	1654.28
GSHG0039247	SP4	down	1.66	0.000262	0.00649	chr7(+):21428034-21514822	Sp4 transcription factor	HF1B // SPR-1	6671	--	819.03	491.99
GSHG0046821	AMOT	down	1.66	0.000984	0.0188	chrX(-):112774503-112840831	angiomotin	--	154796	--	693.83	416.66
GSHG0041457	ATP6V1B2	down	1.66	2.09e-12	3.95e-10	chr8(+):20197373-20221696	ATPase H+ transporting V1 subunit B2	ATP6B1B2 // ATP6B2 // DOOD // HO57 // VATB // Vma2 // VPP3 // ZLS2	526	ENSG00000147416	7169	4309.62
GSHG0045936	SRPX2	down	1.66	0.0166	0.154	chrX(+):100644199-100675788	sushi repeat containing protein X-linked 2	BPP // CBPS // PMGX // RESDX // SRPUL	27286	ENSG00000102359	239.78	144.14
GSHG0026235	FAM126B	down	1.66	0.000579	0.0124	chr2(-):200973718-201071671	family with sequence similarity 126 member B	HYCC2	285172	--	428.3	258.24
GSHG0015054	LYSMD2	down	1.66	2.15e-06	0.000111	chr15(-):51723011-51751589	LysM domain containing 2	--	256586	--	2094.98	1264.68
GSHG0017513	MEAK7	down	1.66	1.46e-08	1.32e-06	chr16(-):84476355-84504758	MTOR associated protein, eak-7 homolog	EAK7 // KIAA1609 // mEAK-7 // TLDC1	57707	ENSG00000140950	2088.96	1261.5
GSHG0041020	DOCK4	down	1.66	8.68e-05	0.00267	chr7(-):111726110-112206407	dedicator of cytokinesis 4	--	9732	--	600.46	362.79
GSHG0003049	S100A16	down	1.65	3.45e-19	1.62e-16	chr1(-):153606879-153613137	S100 calcium binding protein A16	AAG13 // DT1P1A7 // S100F	140576	--	31012.7	18797.4
GSHG0040834	SAMD9	down	1.64	0.000225	0.00567	chr7(-):93099518-93118023	sterile alpha motif domain containing 9	C7orf5 // DRIF1 // M7MLS2 // MIRAGE // NFTC // OEF1 // OEF2	54809	--	1089.51	662.95
GSHG0042205	NKX3-1	down	1.64	0.00355	0.0508	chr8(-):23678694-23684289	NK3 homeobox 1	BAPX2 // NKX3 // NKX3.1 // NKX3A	4824	--	704.73	429.47
GSHG0040000	UBN2	down	1.64	0.00718	0.0854	chr7(+):139231237-139329415	ubinuclein 2	--	254048	ENSG00000157741	324.27	197.94
GSHG0038340	LOC101927919	down	1.64	0.0145	0.141	chr6(-):117672813-117675284	uncharacterized LOC101927919	--	101927919	--	232.54	142.2
GSHG0006579	DDIAS	down	1.63	9.55e-08	7e-06	chr11(+):82901698-82958277	DNA damage induced apoptosis suppressor	C11orf82 // noxin	220042	--	2614.92	1601.45
GSHG0002705	EXTL2	down	1.63	1.73e-05	0.000699	chr1(-):100872372-100895998	exostosin like glycosyltransferase 2	EXTR2	2135	--	903.13	553.34
GSHG0000458	MFSD2A	down	1.63	0.0169	0.156	chr1(+):39955138-39974236	major facilitator superfamily domain containing 2A	MCPH15 // MFSD2 // NEDMISBA // NLS1 // SLC59A1	84879	--	284.36	174.35
GSHG0000271	LYPLA2	down	1.63	4.97e-10	5.87e-08	chr1(+):23791145-23795544	lysophospholipase 2	APT-2 // APT2 // DJ886K2.4	11313	ENSG00000011009	11478.5	7050.59
GSHG0030874	NRROS	down	1.63	1.61e-07	1.1e-05	chr3(+):196639694-196662004	negative regulator of reactive oxygen species	ELLP3030 // GARPL1 // LRRC33 // SENEBAC // UNQ3030	375387	ENSG00000174004	1744.93	1073.87
GSHG0006361	CDC42EP2	down	1.62	1.14e-13	2.71e-11	chr11(+):65314860-65322428	CDC42 effector protein 2	BORG1 // CEP2	10435	ENSG00000149798	7476.64	4605.21
GSHG0035405	IL6ST	down	1.62	2.65e-09	2.79e-07	chr5(-):55935095-55994963	interleukin 6 cytokine family signal transducer	CD130 // CDW130 // GP130 // HIES4 // HIES4A // HIES4B // IL-6RB // IMD94 // sGP130 // STWS2	3572	--	13399.9	8257.1
GSHG0032099	ATP13A3	down	1.62	1.77e-10	2.32e-08	chr3(-):194402674-194487002	ATPase 13A3	AFURS1	79572	--	14512	8943.98
GSHG0003565	PTPN14	down	1.62	4.97e-10	5.87e-08	chr1(-):214348700-214551613	protein tyrosine phosphatase non-receptor type 14	CATLPH // PEZ // PTP36 // PTPD2	5784	ENSG00000152104	6438.29	3968.17
GSHG0007913	CATSPER1	down	1.62	0.00186	0.0311	chr11(-):66016752-66026517	cation channel sperm associated 1	CATSPER // SPGF7	117144	ENSG00000175294	387.47	238.89
GSHG0033744	SEC24D	down	1.62	2.13e-13	5e-11	chr4(-):118722823-118838674	SEC24 homolog D, COPII coat complex component	CLCRP2	9871	ENSG00000150961	5516.92	3405.14
GSHG0037600	MBOAT1	down	1.62	8.14e-11	1.13e-08	chr6(-):20090865-20212469	membrane bound O-acyltransferase domain containing 1	dJ434O11.1 // LPEAT1 // LPLAT // LPLAT1 // LPSAT // OACT1	154141	ENSG00000172197	2252.89	1390.89
GSHG0037884	SMIM29	down	1.61	4.03e-10	4.88e-08	chr6(-):34246393-34249055	small integral membrane protein 29	C6orf1 // LBH	221491	--	9268.29	5742.33
GSHG0035602	MCTP1	down	1.61	6.32e-12	1.11e-09	chr5(-):94703690-95285094	multiple C2 and transmembrane domain containing 1	--	79772	--	6162.22	3823.31
GSHG0007207	--	down	1.6	0.00395	0.0548	chr11(-):27890101-27891374	--	--	--	--	467.05	290.99
GSHG0027016	NTSR1	down	1.6	2.41e-18	1.06e-15	chr20(+):62708836-62762771	neurotensin receptor 1	NTR	4923	ENSG00000101188	27580.8	17236.7
GSHG0037375	IGF2R	down	1.6	2.48e-14	6.69e-12	chr6(+):159969082-160111504	insulin like growth factor 2 receptor	CD222 // CI-M6PR // CIMPR // M6P-R // M6P/IGF2R // MPR1 // MPR300 // MPRI	3482	ENSG00000197081	35878.7	22471.4
GSHG0008818	FAM234B	down	1.59	0.0138	0.137	chr12(+):13044284-13142521	family with sequence similarity 234 member B	KIAA1467	57613	ENSG00000084444	414.82	260.07
GSHG0037113	DCBLD1	down	1.59	9.64e-15	2.8e-12	chr6(+):117482657-117569858	discoidin, CUB and LCCL domain containing 1	dJ94G16.1	285761	--	10008.1	6275.99
GSHG0040294	ETV1	down	1.59	0.000871	0.017	chr7(-):13891229-13991425	ETS variant transcription factor 1	ER81	2115	--	464.58	291.71
GSHG0024682	MAIP1	down	1.59	3.46e-09	3.53e-07	chr2(+):199955317-199964117	matrix AAA peptidase interacting protein 1	C2orf47	79568	--	2924.51	1836.87
GSHG0047899	MANSC1	down	1.59	1.37e-06	7.42e-05	chr12(-):12326056-12350252	MANSC domain containing 1	9130403P13Rik // LOH12CR3	54682	--	2669.48	1677.26
GSHG0009200	IRAK3	down	1.59	0.0404	0.272	chr12(+):66189198-66254622	interleukin 1 receptor associated kinase 3	ASRT5 // IRAKM	11213	--	211.11	132.84
GSHG0025402	C1D	down	1.59	8.1e-09	7.58e-07	chr2(-):68041130-68063010	C1D nuclear receptor corepressor	hC1D // LRP1 // Rrp47 // SUN-CoR // SUNCOR	10438	--	2577.25	1623.48
GSHG0041174	--	down	1.59	0.05	0.311	chr7(-):135165638-135165667	--	--	--	--	173.92	109.6
GSHG0022641	--	down	1.59	0.00107	0.0202	chr19(-):21452056-21463884	--	--	--	--	704.75	444.22
GSHG0018342	TMEM92	down	1.59	0.00769	0.0902	chr17(+):50271406-50281485	transmembrane protein 92	--	162461	--	428.68	270.37
GSHG0005595	ADAM8	down	1.59	0.0123	0.126	chr10(-):133262403-133276868	ADAM metallopeptidase domain 8	CD156 // CD156a // MS2	101	--	303.64	191.42
GSHG0010243	ANKRD52	down	1.58	1.52e-12	3.02e-10	chr12(-):56237804-56258384	ankyrin repeat domain 52	ANKRD33	283373	ENSG00000139645	5938.62	3748.51
GSHG0009042	NR4A1	down	1.58	0.00992	0.109	chr12(+):52037714-52059503	nuclear receptor subfamily 4 group A member 1	GFRP1 // HMR // N10 // NAK-1 // NGFIB // NP10 // NUR77 // TR3	3164	--	357.8	225.85
GSHG0016955	ZNF597	down	1.58	0.0438	0.286	chr16(-):3432414-3443504	zinc finger protein 597	HIT-4	146434	ENSG00000167981	217.63	137.65
GSHG0045823	DLG3	down	1.58	1.76e-05	0.000706	chrX(+):70444835-70505490	discs large MAGUK scaffold protein 3	MRX // MRX90 // NEDLG // PPP1R82 // SAP102 // XLID90 // XLMR	1741	--	1060.64	671.98
GSHG0033848	SLC10A7	down	1.58	0.0421	0.279	chr4(-):146253981-146521965	solute carrier family 10 member 7	C4orf13 // P7 // SSASKS	84068	--	294.26	186.31
GSHG0009342	APAF1	down	1.58	6.22e-07	3.7e-05	chr12(+):98645141-98735433	apoptotic peptidase activating factor 1	APAF-1 // CED4	317	--	2252.32	1427.14
GSHG0010247	STAT2	down	1.58	2.61e-11	4.01e-09	chr12(-):56341597-56360155	signal transducer and activator of transcription 2	IMD44 // ISGF-3 // P113 // PTORCH3 // STAT113	6773	--	5750.03	3645.75
GSHG0009198	HMGA2	down	1.57	1.86e-09	2.03e-07	chr12(+):65824131-65966295	high mobility group AT-hook 2	BABL // HMGI-C // HMGIC // LIPO // SRS5 // STQTL9	8091	--	35754.5	22719.4
GSHG0000176	TMEM51	down	1.57	3.13e-11	4.75e-09	chr1(+):15152503-15220478	transmembrane protein 51	C1orf72	55092	--	4875.25	3100.21
GSHG0030534	SLC35G2	down	1.57	2.71e-10	3.38e-08	chr3(+):136818647-136855888	solute carrier family 35 member G2	TMEM22	80723	--	3849.98	2452.12
GSHG0005970	--	down	1.57	0.0217	0.184	chr11(+):17378074-17378099	--	--	--	--	241.05	153.71
GSHG0036965	RIPPLY2	down	1.57	0.00525	0.0678	chr6(+):83853301-83857515	ripply transcriptional repressor 2	C6orf159 // dJ237I15.1 // SCDO6	134701	--	668.16	426.41
GSHG0041139	LINC-PINT	down	1.56	0.0047	0.0622	chr7(-):130872492-130913313	long intergenic non-protein coding RNA, p53 induced transcript	LincRNA-Pint // MKLN1-AS1 // PINT	378805	--	503.23	321.7
GSHG0031856	WWTR1	down	1.56	9.5e-13	2.02e-10	chr3(-):149517235-149736714	WW domain containing transcription regulator 1	TAZ	25937	--	16788.5	10743.9
GSHG0039760	NYAP1	down	1.56	0.0162	0.152	chr7(+):100483927-100494802	neuronal tyrosine phosphorylated phosphoinositide-3-kinase adaptor 1	C7orf51	222950	ENSG00000166924	328.5	210.59
GSHG0026210	ANKRD44	down	1.56	0.000261	0.00649	chr2(-):196967019-197310797	ankyrin repeat domain 44	PP6-ARS-B	91526	--	891.69	571.35
GSHG0048400	INO80D	down	1.56	0.0341	0.245	chr2(-):205993721-206086183	INO80 complex subunit D	--	54891	ENSG00000114933	250.85	161.25
GSHG0024619	PPP1R1C	down	1.56	0.00288	0.0432	chr2(+):181954241-182131385	protein phosphatase 1 regulatory inhibitor subunit 1C	IPP5	151242	--	991	637.1
GSHG0047846	NUP160	down	1.55	1.72e-05	0.000696	chr11(-):47778088-47848544	nucleoporin 160	NPHS19	23279	--	1680.46	1082.49
GSHG0018038	KSR1	down	1.55	0.000371	0.00865	chr17(+):27456448-27626435	kinase suppressor of ras 1	KSR // RSU2	8844	--	937.4	603.98
GSHG0045547	REPS2	down	1.55	0.0196	0.172	chrX(+):16946658-17153272	RALBP1 associated Eps domain containing 2	POB1	9185	--	270.58	174.6
GSHG0044072	GLDC	down	1.55	3.71e-05	0.00132	chr9(-):6532467-6645729	glycine decarboxylase	GCE // GCSP // HYGN1	2731	ENSG00000178445	1073.84	692.7
GSHG0029662	FANCD2	down	1.55	1.11e-07	8.01e-06	chr3(+):10026414-10101932	FA complementation group D2	FA-D2 // FA4 // FACD // FAD // FAD2 // FANCD	2177	--	2828.48	1827.81
GSHG0028102	C2CD2	down	1.55	1.48e-08	1.33e-06	chr21(-):41885112-41954018	C2 calcium dependent domain containing 2	C21orf25 // C21orf258 // TMEM24L	25966	--	3809.59	2463.55
GSHG0042539	MMP16	down	1.55	0.00113	0.0209	chr8(-):88032011-88327548	matrix metallopeptidase 16	C8orf57 // MMP-X2 // MT-MMP2 // MT-MMP3 // MT3-MMP	4325	ENSG00000156103	545.78	352.95
GSHG0001613	PFKFB2	down	1.55	0.0015	0.0264	chr1(+):207034416-207081027	6-phosphofructo-2-kinase/fructose-2,6-biphosphatase 2	PFK-2/FBPase-2	5208	--	1438.37	930.81
GSHG0047101	GAB3	down	1.55	0.00593	0.0743	chrX(-):154675249-154751583	GRB2 associated binding protein 3	--	139716	--	549.24	355.2
GSHG0034259	SKP2	down	1.54	7.69e-08	5.74e-06	chr5(+):36152067-36184319	S-phase kinase associated protein 2	FBL1 // FBXL1 // FLB1 // p45	6502	--	2835.75	1837.27
GSHG0037702	BAK1	down	1.54	3.01e-18	1.31e-15	chr6(-):33572552-33580283	BCL2 antagonist/killer 1	BAK // BAK-LIKE // BCL2L7 // CDN1	578	ENSG00000030110	16642.5	10802.4
GSHG0014750	RHOV	down	1.54	0.0337	0.243	chr15(-):40872214-40874241	ras homolog family member V	ARHV // CHP // WRCH2	171177	ENSG00000104140	224.27	145.61
GSHG0023053	CA11	down	1.54	0.0366	0.255	chr19(-):48637946-48646193	carbonic anhydrase 11	CA-RP // CA-RPII // CA-XI // CARP-2 // CARPX1	770	ENSG00000063180	329.14	214.06
GSHG0048762	PRAG1	down	1.54	7.5e-09	7.08e-07	chr8(-):8317736-8386439	PEAK1 related, kinase-activating pseudokinase 1	NACK // PEAK2 // PRAGMIN // SGK223	157285	ENSG00000275342	4083.24	2653.67
GSHG0018589	UBALD2	down	1.54	1.75e-16	6.62e-14	chr17(+):76265202-76271298	UBA like domain containing 2	FAM100B	283991	ENSG00000185262	12888.4	8378.48
GSHG0010072	SLC38A2	down	1.54	1.18e-08	1.07e-06	chr12(-):46358188-46372774	solute carrier family 38 member 2	ATA2 // PRO1068 // SAT2 // SNAT2	54407	--	15370.1	9999.5
GSHG0027796	SLC37A1	down	1.54	0.00052	0.0114	chr21(+):42496018-42581426	solute carrier family 37 member 1	G3PP	54020	--	856.96	557.72
GSHG0002079	MFAP2	down	1.54	1.91e-12	3.65e-10	chr1(-):16974502-16981583	microfibril associated protein 2	MAGP // MAGP-1 // MAGP1	4237	--	18395.4	11974.1
GSHG0036929	CD109	down	1.54	3.55e-12	6.46e-10	chr6(+):73696104-73828313	CD109 molecule	CPAMD7 // p180 // r150	135228	--	15732.3	10245
GSHG0036425	CARMIL1	down	1.54	0.0184	0.166	chr6(+):25279078-25620530	capping protein regulator and myosin 1 linker 1	CARMIL // CARMIL1a // dJ501N12.1 // dJ501N12.5 // LRRC16 // LRRC16A	55604	ENSG00000079691	347.46	226.18
GSHG0006733	BCO2	down	1.53	0.0396	0.268	chr11(+):112175493-112228587	beta-carotene oxygenase 2	B-DIOX-II // BCDO2	83875	--	239.18	156.1
GSHG0036973	NT5E	down	1.53	8.17e-10	9.32e-08	chr6(+):85450070-85495784	5'-nucleotidase ecto	CALJA // CD73 // E5NT // eN // eNT // NT // NT5 // NTE	4907	--	27203.8	17769.5
GSHG0017454	MLKL	down	1.53	0.00487	0.0638	chr16(-):74671855-74700891	mixed lineage kinase domain like pseudokinase	hMLKL	197259	--	673.27	440.32
GSHG0042566	GEM	down	1.53	1.17e-07	8.41e-06	chr8(-):94249253-94262319	GTP binding protein overexpressed in skeletal muscle	KIR	2669	--	3265.28	2134.45
GSHG0010570	SLC8B1	down	1.53	9.02e-07	5.12e-05	chr12(-):113298771-113335121	solute carrier family 8 member B1	NCKX6 // NCLX // SLC24A6	80024	--	1768.28	1158.16
GSHG0040459	INHBA	down	1.53	0.00435	0.0589	chr7(-):41685114-41703090	inhibin subunit beta A	EDF // FRP	3624	ENSG00000122641	697.21	456.63
GSHG0000326	GPR3	down	1.53	0.00828	0.0949	chr1(+):27392622-27395814	G protein-coupled receptor 3	ACCA	2827	ENSG00000181773	355.47	232.95
GSHG0028544	SLC35E4	down	1.53	3.91e-06	0.000187	chr22(+):30635781-30669019	solute carrier family 35 member E4	--	339665	--	2147.87	1407.32
GSHG0011758	TBC1D4	down	1.53	1.84e-05	0.00073	chr13(-):75283503-75482169	TBC1 domain family member 4	AS160 // NIDDM5	9882	--	1568.74	1028.09
GSHG0040430	KIAA0895	down	1.52	2.5e-05	0.00095	chr7(-):36324152-36390357	KIAA0895	--	23366	--	1940.08	1272.92
GSHG0011215	GPR180	down	1.52	0.000141	0.00395	chr13(+):94601603-94634661	G protein-coupled receptor 180	ITR	160897	ENSG00000152749	1437.23	942.75
GSHG0012967	PLEK2	down	1.52	2.24e-08	1.95e-06	chr14(-):67386983-67412165	pleckstrin 2	--	26499	ENSG00000100558	2638.81	1732.09
GSHG0040850	PDK4	down	1.52	0.00291	0.0435	chr7(-):95583499-95596517	pyruvate dehydrogenase kinase 4	--	5166	ENSG00000004799	653.63	429.15
GSHG0008931	ALG10	down	1.52	0.000493	0.011	chr12(+):34022281-34028302	ALG10 alpha-1,2-glucosyltransferase	ALG10A // DIE2 // KCR1	84920	ENSG00000139133	1828.47	1201.03
GSHG0019302	ETV4	down	1.52	1.31e-07	9.24e-06	chr17(-):43527844-43546340	ETS variant transcription factor 4	E1A-F // E1AF // PEA3 // PEAS3	2118	--	3439.26	2261.64
GSHG0017837	SLC16A13	down	1.52	0.000763	0.0153	chr17(+):7036015-7040120	solute carrier family 16 member 13	MCT13	201232	ENSG00000174327	1009.36	663.97
GSHG0035747	AFF4	down	1.52	4.58e-06	0.000216	chr5(-):132875395-132963662	AF4/FMR2 family member 4	AF5Q31 // CHOPS // MCEF	27125	ENSG00000072364	3148.82	2071.11
GSHG0046407	KLHL15	down	1.52	4.88e-05	0.00166	chrX(-):23983720-24027186	kelch like family member 15	HEL-S-305 // XLID103	80311	ENSG00000174010	2026.52	1333.58
GSHG0013743	MAPK6	down	1.52	5.55e-07	3.34e-05	chr15(+):52019219-52067375	mitogen-activated protein kinase 6	ERK3 // HsT17250 // p97MAPK // PRKM6	5597	--	9642.97	6361.17
GSHG0021178	SWSAP1	down	1.51	6.27e-05	0.00205	chr19(+):11374666-11376951	SWIM-type zinc finger 7 associated protein 1	C19orf39 // SWS1AP1 // ZSWIM7AP1	126074	ENSG00000173928	1013.57	669.02
GSHG0042693	FBXO32	down	1.51	4.33e-06	0.000205	chr8(-):123497889-123541206	F-box protein 32	Fbx32 // MAFbx	114907	--	1748.45	1153.84
GSHG0044545	FAM27B	down	1.51	1.47e-05	0.000603	chr9(-):67725483-67726743	family with sequence similarity 27 member B	FAM27A2	100133121	--	3370.05	2224.98
GSHG0026342	CHPF	down	1.51	2.37e-08	2.03e-06	chr2(-):219538770-219543809	chondroitin polymerizing factor	CHSY2 // CSS2	79586	--	3532.59	2334.37
GSHG0032687	EREG	down	1.51	0.000132	0.00373	chr4(+):74365143-74388760	epiregulin	Ep // EPR // ER	2069	ENSG00000124882	4648.38	3072.53
GSHG0034806	RELL2	down	1.51	2.69e-06	0.000136	chr5(+):141636950-141641064	RELT like 2	C5orf16	285613	--	1605.33	1061.77
GSHG0007233	C11orf91	down	1.51	0.0402	0.271	chr11(-):33698261-33700826	chromosome 11 open reading frame 91	--	100131378	ENSG00000205177	225.48	149.23
GSHG0023762	PRKCE	down	1.51	6.84e-05	0.0022	chr2(+):45651675-46187990	protein kinase C epsilon	nPKC-epsilon // PKCE	5581	ENSG00000171132	1266.49	837.96
GSHG0029665	IRAK2	down	1.51	9.32e-12	1.58e-09	chr3(+):10164883-10243745	interleukin 1 receptor associated kinase 2	IRAK-2	3656	ENSG00000134070	5787.57	3834.02
GSHG0024823	TMEM198	down	1.51	0.0297	0.225	chr2(+):219543663-219550595	transmembrane protein 198	TMEM198A	130612	--	242.07	160.51
GSHG0036785	KLHDC3	down	1.51	2.33e-10	2.97e-08	chr6(+):43014217-43021294	kelch domain containing 3	dJ20C7.3 // PEAS	116138	--	13950.8	9268.42
GSHG0041501	SLC25A37	down	1.5	1.7e-12	3.32e-10	chr8(+):23528931-23627953	solute carrier family 25 member 37	HT015 // MFRN // MFRN1 // MSC // MSCP // PRO1278 // PRO1584 // PRO2217	51312	--	8324.26	5534.1
GSHG0046550	SMC1A	down	1.5	3.22e-08	2.66e-06	chrX(-):53374149-53422728	structural maintenance of chromosomes 1A	CDLS2 // DEE85 // DXS423E // EIEE85 // SB1.8 // SMC1 // SMC1alpha // SMC1L1 // SMCB	8243	--	11940.6	7951.32
GSHG0002599	MCOLN2	down	1.5	0.00148	0.0261	chr1(-):84925583-84997113	mucolipin TRP cation channel 2	TRP-ML2 // TRPML2	255231	--	777.25	517.84
GSHG0035825	HBEGF	down	1.5	0.0039	0.0544	chr5(-):140332843-140349342	heparin binding EGF like growth factor	DTR // DTS // DTSF // HEGFL	1839	ENSG00000113070	680.94	453.22

## Sheet: Table S3
Table S3: List of alternative splicing event in DDX21-depleted cells
Analysis Type	GENE STABLE ID	Gene Symbol	Alternative Event Type	Involved exon(s)	Regulation Splicing Index	Splicing-Index Fold-Change	Splicing-Index P-Value	Event Coordinates (hg38)	Gene Name	Aliases and Synonyms	Entrez Gene ID	EnsEMBL ID
Pattern	GSHG0033448	FRYL	Alter. Acceptor Splice Site	e44	up	1.66	0.0466	chr4:48546067-48547769	FRY like transcription coactivator	AF4p12 // KIAA0826 // MOR2	285527	--
Pattern	GSHG0025637	REV1	Alter. Acceptor Splice Site	e11	down	1.63	0.00903	chr2:99429840-99434448	REV1 DNA directed polymerase	AIBP80 // REV1L	51455	--
Pattern	GSHG0018718	INPP5K	Alter. Acceptor Splice Site	e5	down	1.58	0.00737	chr17:1513453-1513979	inositol polyphosphate-5-phosphatase K	MDCCAID // PPS // SKIP	51763	--
Pattern	GSHG0026458	HDAC4	Alter. Acceptor Splice Site	e18	up	1.57	0.00367	chr2:239126456-239134443	histone deacetylase 4	AHO3 // BDMR // HA6116 // HD4 // HDAC-4 // HDAC-A // HDACA // NEDCHF // NEDCHID	9759	--
Exon	GSHG0002273	PHC2	Alter. Acceptor Splice Site	e10	down	2.29	0.0112	chr1:33354837-33355252	polyhomeotic homolog 2	EDR2 // HPH2 // PH2	1912	--
Exon	GSHG0013484	IPW // SNRPN // SNURF // SNHG14	Alter. Acceptor Splice Site	e41	down	2.08	0.0157	chr15:25059457-25059718	imprinted in Prader-Willi syndrome // small nuclear ribonucleoprotein polypeptide N // SNRPN upstream open reading frame // small nucleolar RNA host gene 14	115HG // HCERN3 // IC-SNURF-SNRPN // LNCAT // NCRNA00002 // NCRNA00214 // PWCR // RT-LI // SM-D // sm-N // SMN // SNRNP-N // SNURF-SNRPN // U-UBE3A-ATS // UBE3A-AS // UBE3A-AS1 // UBE3A-ATS // UBE3AATS	104472715 // 3653 // 6638 // 8926	--
Pattern	GSHG0019506	INTS2	Alter. Donor Splice Site	e1	down	2.13	0.0315	chr17:61926352-61928016	integrator complex subunit 2	INT2 // KIAA1287	57508	--
Pattern	GSHG0001926	NADK	Alter. Donor Splice Site	e5	up	1.88	0.0112	chr1:1757181-1762035	NAD kinase	dJ283E3.1	65220	--
Pattern	GSHG0019951	CWC25	Alter. Donor Splice Site	e6	down	1.63	0.00475	chr17:38809702-38810595	CWC25 spliceosome associated protein homolog	CCDC49	54883	ENSG00000273559
Exon	GSHG0016465	CHD9	Alter. Donor Splice Site	e12	down	2.25	0.00995	chr16:53155926-53157541	chromodomain helicase DNA binding protein 9	AD013 // CHD-9 // CReMM // KISH2 // PRIC320	80205	--
Exon	GSHG0035851	ARAP3	Alter. Donor Splice Site	e13	down	2.08	0.0399	chr5:141671264-141671399	ArfGAP with RhoGAP domain, ankyrin repeat and PH domain 3	CENTD3 // DRAG1	64411	--
Exon	GSHG0019363	OSBPL7	Alter. Donor Splice Site	e13	down	2.01	0.00947	chr17:47815214-47815351	oxysterol binding protein like 7	ORP7	114881	ENSG00000006025
Exon	GSHG0028082	BRWD1	Alter. Donor Splice Site	e17	down	2	0.00864	chr21:39264890-39265018	bromodomain and WD repeat domain containing 1	C21orf107 // DCAF19 // N143 // WDR9 // WRD9	54014	--
Pattern+Exon	GSHG0028820	CBX5	Alter. First Exon	e1/e2	up (e1)	1.75	0.00056	chr12:54257514-54280122	chromobox 5	HEL25 // HP1 // HP1A	23468	--
Pattern+Exon	GSHG0007815	MTA2	Alter. First Exon	e1/e2	up (e1)	1.66	0.0157	chr11:62600622-62601865	metastasis associated 1 family member 2	MTA1L1 // PID	9219	--
Pattern+Exon	GSHG0005313	FRA10AC1	Alter. First Exon	e3/e5	up (e5)	1.62	0.0124	chr10:93700030-93702592	FRA10A associated CGG repeat 1	C10orf4 // F26C11.1-like // FRA10A	118924	ENSG00000148690
Pattern	GSHG0036039	KIAA1191	Alter. First Exon	e1/e7	up (e7)	1.61	0.0174	chr5:176348250-176361807	KIAA1191	p33MONOX // p60MONOX	57179	--
Pattern+Exon	GSHG0019321	GPATCH8	Alter. First Exon	e1/e7	up (e7)	1.54	0.0132	chr17:44436478-44503406	G-patch domain containing 8	GPATC8 // KIAA0553	23131	--
Exon	GSHG0001165	CREB3L4	Alter. First Exon	e2	down	14.31	0.00957	chr1:153968197-153968310	cAMP responsive element binding protein 3 like 4	AIBZIP // ATCE1 // CREB3 // CREB4 // hJAL // JAL	148327	--
Exon	GSHG0048893	APBB1	Alter. First Exon	e1	up	11.68	0.00132	chr11:6419345-6419452	amyloid beta precursor protein binding family B member 1	FE65 // MGC:9072 // RIR	322	--
Exon	GSHG0021373	MVB12A // BISPR	Alter. First Exon	e1	up	11.14	0.0138	chr19:17405686-17405771	multivesicular body subunit 12A // BST2 interferon stimulated positive regulator	CFBP // FAM125A // lncBST2	105221694 // 93343	ENSG00000141971
Exon	GSHG0029409	CPT1B	Alter. First Exon	e2	up	8.46	0.00146	chr22:50578385-50578430	carnitine palmitoyltransferase 1B	CPT1-M // CPT1M // CPTI // CPTI-M // M-CPT1 // MCCPT1 // MCPT1	1375	--
Exon	GSHG0021525	SCN1B	Alter. First Exon	e1	down	4.93	0.0226	chr19:35027111-35027127	sodium voltage-gated channel beta subunit 1	ATFB13 // BRGDA5 // DEE52 // EIEE52 // GEFSP1	6324	--
Exon	GSHG0042159	ASAH1	Alter. First Exon	e1	down	4.64	0.0376	chr8:18084675-18084967	N-acylsphingosine amidohydrolase 1	AC // ACDase // ASAH // PHP // PHP32 // SMAPME	427	--
Exon	GSHG0039937	MEST	Alter. First Exon	e3	up	4.58	0.0126	chr7:130492058-130492339	mesoderm specific transcript	PEG1	4232	--
Exon	GSHG0034179	TRIO	Alter. First Exon	e2	up	4.57	0.0479	chr5:14144425-14144529	trio Rho guanine nucleotide exchange factor	ARHGEF23 // MEBAS // MRD44 // MRD63 // tgat	7204	--
Exon	GSHG0019437	MBTD1	Alter. First Exon	e2	down	4.35	0.0117	chr17:51259834-51260048	mbt domain containing 1	SA49P01	54799	ENSG00000011258
Exon	GSHG0017830	ACADVL	Alter. First Exon	e1	down	4.27	0.0273	chr17:7217125-7217173	acyl-CoA dehydrogenase very long chain	ACAD6 // LCACD // VLCAD	37	--
Exon	GSHG0017331	RRAD	Alter. First Exon	e1	down	4.16	0.0123	chr16:66925408-66925534	RRAD, Ras related glycolysis inhibitor and calcium channel regulator	RAD // RAD1 // REM3	6236	--
Exon	GSHG0016579	PLEKHG4	Alter. First Exon	e1	down	3.87	0.0471	chr16:67277510-67278276	pleckstrin homology and RhoGEF domain containing G4	ARHGEF44 // PRTPHN1 // SCA4	25894	--
Exon	GSHG0037698	ZSCAN12	Alter. First Exon	e1	down	3.75	0.00249	chr6:28399656-28399746	zinc finger and SCAN domain containing 12	dJ29K1.2 // ZFP96 // ZNF29K1 // ZNF305 // ZNF96	9753	--
Exon	GSHG0016393	TGFB1I1	Alter. First Exon	e2	up	3.54	0.0307	chr16:31473205-31473250	transforming growth factor beta 1 induced transcript 1	ARA55 // HIC-5 // HIC5 // TSC-5	7041	--
Exon	GSHG0000300	PDIK1L	Alter. First Exon	e1	down	3.39	0.0262	chr1:26111162-26111420	PDLIM1 interacting kinase 1 like	CLIK1L // STK35L2	149420	--
Exon	GSHG0041257	KCNH2	Alter. First Exon	e3	down	3.31	0.023	chr7:150959571-150959735	potassium voltage-gated channel subfamily H member 2	ERG-1 // ERG1 // H-ERG // HERG // HERG1 // Kv11.1 // LQT2 // SQT1	3757	--
Exon	GSHG0047797	KAT6B	Alter. First Exon	e3	down	3.29	0.033	chr10:74826600-74826785	lysine acetyltransferase 6B	GTPTS // MORF // MOZ2 // MYST4 // qkf // querkopf // ZC2HC6B	23522	--
Exon	GSHG0009042	NR4A1	Alter. First Exon	e2	up	3.29	0.0331	chr12:52041810-52041929	nuclear receptor subfamily 4 group A member 1	GFRP1 // HMR // N10 // NAK-1 // NGFIB // NP10 // NUR77 // TR3	3164	--
Exon	GSHG0039024	PRRT1	Alter. First Exon	e1	down	3.05	0.0145	chr6:32152971-32153082	proline rich transmembrane protein 1	C6orf31 // DSPD1 // IFITMD7 // NG5 // SynDIG4	80863	--
Exon	GSHG0046950	ARHGEF6	Alter. First Exon	e1	down	3.01	0.047	chrX:136780717-136781343	Rac/Cdc42 guanine nucleotide exchange factor 6	alpha-PIX // alphaPIX // Cool-2 // COOL2 // MRX46 // PIXA	9459	--
Exon	GSHG0012271	EXD2	Alter. First Exon	e1	down	2.94	0.0345	chr14:69191498-69191591	exonuclease 3'-5' domain containing 2	C14orf114 // EXDL2	55218	--
Exon	GSHG0049201	LOC84773	Alter. First Exon	e1	up	2.82	0.0244	chr8:144465570-144465700	uncharacterized LOC84773	--	84773	--
Exon	GSHG0024685	SPATS2L	Alter. First Exon	e1	down	2.81	0.0187	chr2:200305879-200306292	spermatogenesis associated serine rich 2 like	DNAPTP6 // SGNP	26010	--
Exon	GSHG0008921	RESF1	Alter. First Exon	e1	down	2.8	0.0223	chr12:31959415-31959491	retroelement silencing factor 1	C12orf35 // GET // KIAA1551 // UTA2-1	55196	ENSG00000174718
Exon	GSHG0043683	PALM2AKAP2	Alter. First Exon	e12	down	2.77	0.0454	chr9:110125501-110125596	PALM2 and AKAP2 fusion	AKAP-2 // AKAP-KL // AKAP2 // AKAPKL // MISP2 // PALM2 // PALM2-AKAP2 // PRKA2	445815	--
Exon	GSHG0018247	NAGS	Alter. First Exon	e1	up	2.74	0.0183	chr17:44004546-44005089	N-acetylglutamate synthase	AGAS // ARGA	162417	ENSG00000161653
Exon	GSHG0027600	SOX18	Alter. First Exon	e1	down	2.74	0.0235	chr20:64050069-64050082	SRY-box transcription factor 18	HLTRS // HLTS	54345	ENSG00000203883
Exon	GSHG0017815	MIS12	Alter. First Exon	e3	down	2.69	0.038	chr17:5486865-5487045	MIS12 kinetochore complex component	2510025F08Rik // hMis12 // KNTC2AP // MTW1	79003	--
Exon	GSHG0022293	PEX11G	Alter. First Exon	e2	down	2.68	0.00751	chr19:7488950-7489034	peroxisomal biogenesis factor 11 gamma	PEX11gamma	92960	--
Exon	GSHG0042239	ZNF395	Alter. First Exon	e3	down	2.65	0.0345	chr8:28386003-28386072	zinc finger protein 395	HDBP-2 // HDBP2 // HDRF-2 // PBF // PRF-1 // PRF1 // Si-1-8-14	55893	ENSG00000186918
Exon	GSHG0026243	TMEM237	Alter. First Exon	e1	up	2.63	0.0272	chr2:201643358-201643502	transmembrane protein 237	ALS2CR4 // JBTS14	65062	--
Exon	GSHG0026759	TP53INP2	Alter. First Exon	e2	down	2.59	0.00733	chr20:34704719-34704778	tumor protein p53 inducible nuclear protein 2	C20orf110 // dJ1181N3.1 // DOR // PIG-U // PIGU // PINH	58476	--
Exon	GSHG0009049	KRT18	Alter. First Exon	e1	down	2.58	0.03	chr12:52948855-52948938	keratin 18	CK-18 // CYK18 // K18	3875	--
Exon	GSHG0049063	CBR3	Alter. First Exon	e1	down	2.57	0.026	chr21:36130374-36130557	carbonyl reductase 3	hCBR3 // HEL-S-25 // SDR21C2	874	ENSG00000159231
Exon	GSHG0009732	SCNN1A	Alter. First Exon	e2	down	2.57	0.0463	chr12:6375504-6375562	sodium channel epithelial 1 subunit alpha	BESC2 // ENaCa // ENaCalpha // LIDLS3 // SCNEA // SCNN1	6337	--
Exon	GSHG0038354	TBC1D32	Alter. First Exon	e2	down	2.54	0.0474	chr6:121334275-121334430	TBC1 domain family member 32	BROMI // C6orf170 // C6orf171	221322	--
Exon	GSHG0000764	SAMD13	Alter. First Exon	e3	down	2.49	0.0349	chr1:84302651-84302690	sterile alpha motif domain containing 13	HSD-41 // HSD-42	148418	--
Exon	GSHG0012863	CDKL1	Alter. First Exon	e1	down	2.49	0.000457	chr14:50416425-50416460	cyclin dependent kinase like 1	KKIALRE // P42	8814	--
Exon	GSHG0025426	C2orf42	Alter. First Exon	e1	down	2.48	0.0212	chr2:70190972-70191018	chromosome 2 open reading frame 42	--	54980	--
Exon	GSHG0041523	ESCO2	Alter. First Exon	e1	down	2.38	0.00345	chr8:27774386-27774607	establishment of sister chromatid cohesion N-acetyltransferase 2	2410004I17Rik // EFO2 // EFO2p // hEFO2 // JHS // RBS	157570	ENSG00000171320
Exon	GSHG0005001	SGMS1	Alter. First Exon	e3	down	2.38	0.019	chr10:50622700-50622986	sphingomyelin synthase 1	hmob33 // MOB // MOB1 // SMS1 // TMEM23	259230	--
Exon	GSHG0047671	WDR81	Alter. First Exon	e2	down	2.37	0.00319	chr17:1724540-1724786	WD repeat domain 81	CAMRQ2 // HYC3 // PPP1R166 // SORF-2	124997	--
Exon	GSHG0030238	CEP97	Alter. First Exon	e1	down	2.37	0.0338	chr3:101724591-101724719	centrosomal protein 97	2810403B08Rik // LRRIQ2	79598	--
Exon	GSHG0046950	ARHGEF6	Alter. First Exon	e4	up	2.35	0.0337	chrX:136767143-136767814	Rac/Cdc42 guanine nucleotide exchange factor 6	alpha-PIX // alphaPIX // Cool-2 // COOL2 // MRX46 // PIXA	9459	--
Exon	GSHG0048888	BMS1P4	Alter. First Exon	e1	down	2.35	0.0201	chr10:73730438-73730513	BMS1 pseudogene 4	BMS1LP4	729096	ENSG00000271816
Exon	GSHG0002526	DOCK7	Alter. First Exon	e1	down	2.34	0.011	chr1:62688226-62688385	dedicator of cytokinesis 7	DEE23 // EIEE23 // ZIR2	85440	--
Exon	GSHG0034263	NIPBL	Alter. First Exon	e1	down	2.34	0.0264	chr5:36876769-36877178	NIPBL cohesin loading factor	CDLS // CDLS1 // IDN3 // IDN3-B // Scc2	25836	--
Exon	GSHG0021191	ZNF439	Alter. First Exon	e1	down	2.33	0.00533	chr19:11848726-11848930	zinc finger protein 439	--	90594	--
Exon	GSHG0008007	NUMA1	Alter. First Exon	e7	up	2.33	0.0354	chr11:72040958-72041085	nuclear mitotic apparatus protein 1	NMP-22 // NUMA	4926	--
Exon	GSHG0030576	RASA2	Alter. First Exon	e1	down	2.33	0.0152	chr3:141487027-141487216	RAS p21 protein activator 2	GAP1M	5922	ENSG00000155903
Exon	GSHG0039596	LAT2	Alter. First Exon	e1	up	2.25	0.00588	chr7:74209396-74210088	linker for activation of T cells family member 2	HSPC046 // LAB // NTAL // WBSCR15 // WBSCR5 // WSCR5	7462	--
Exon	GSHG0023020	AP2S1	Alter. First Exon	e2	down	2.24	0.00438	chr19:46850133-46850313	adaptor related protein complex 2 subunit sigma 1	AP17 // CLAPS2 // FBH3 // FBHOk // HHC3	1175	--
Exon	GSHG0005479	DCLRE1A	Alter. First Exon	e1	down	2.23	0.0127	chr10:113854353-113854393	DNA cross-link repair 1A	PSO2 // SNM1 // SNM1A	9937	--
Exon	GSHG0004370	LCOR	Alter. First Exon	e1	down	2.22	0.0461	chr10:96832278-96832399	ligand dependent nuclear receptor corepressor	C10orf12 // MLR2	84458	--
Exon	GSHG0000852	CDC14A	Alter. First Exon	e2	down	2.21	0.00776	chr1:100352491-100353003	cell division cycle 14A	cdc14 // DFNB105 // DFNB32 // DFNB35 // hCDC14	8556	--
Exon	GSHG0038028	MRPL14	Alter. First Exon	e4	up	2.2	0.0478	chr6:44125952-44126266	mitochondrial ribosomal protein L14	L14mt // L32mt // MRP-L14 // MRP-L32 // MRPL32 // RMPL32 // RPML32	64928	ENSG00000180992
Exon	GSHG0002353	HIVEP3	Alter. First Exon	e1	up	2.2	0.00083	chr1:42035804-42035933	HIVEP zinc finger 3	KBP-1 // KBP1 // KRC // Schnurri-3 // SHN3 // ZAS3 // ZNF40C	59269	--
Exon	GSHG0015992	CAPN15	Alter. First Exon	e1	up	2.18	0.0087	chr16:527712-528029	calpain 15	OGIN // SOLH	6650	ENSG00000103326
Exon	GSHG0000035	MIB2	Alter. First Exon	e2	down	2.18	0.0408	chr1:1615855-1616100	MIB E3 ubiquitin protein ligase 2	ZZANK1 // ZZZ5	142678	--
Exon	GSHG0030790	FAM131A	Alter. First Exon	e5	up	2.17	0.0259	chr3:184338833-184338980	family with sequence similarity 131 member A	C3orf40 // FLAT715 // PRO1378	131408	--
Exon	GSHG0014826	FAM227B	Alter. First Exon	e1	down	2.16	0.0177	chr15:49620630-49620917	family with sequence similarity 227 member B	C15orf33	196951	--
Exon	GSHG0025239	SOS1	Alter. First Exon	e3	down	2.15	0.0206	chr2:39120335-39121050	SOS Ras/Rac guanine nucleotide exchange factor 1	GF1 // GGF1 // GINGF // HGF // NS4 // SOS-1	6654	--
Exon	GSHG0025288	SRBD1	Alter. First Exon	e1	down	2.12	0.0491	chr2:45611218-45611266	S1 RNA binding domain 1	--	55133	ENSG00000068784
Exon	GSHG0034408	MAP1B	Alter. First Exon	e1	down	2.12	0.00648	chr5:72107291-72107715	microtubule associated protein 1B	FUTSCH // MAP5 // PPP1R102 // PVNH9	4131	ENSG00000131711
Exon	GSHG0021586	ZNF567	Alter. First Exon	e1	down	2.11	0.0325	chr19:36687612-36687686	zinc finger protein 567	--	163081	--
Exon	GSHG0031262	SHISA5	Alter. First Exon	e6	up	2.11	0.00268	chr3:48473433-48473531	shisa family member 5	SCOTIN	51246	--
Exon	GSHG0040082	SLC4A2	Alter. First Exon	e3	up	2.09	0.0107	chr7:151061251-151061521	solute carrier family 4 member 2	AE2 // BND3L // EPB3L1 // HKB3 // NBND3	6522	--
Exon	GSHG0010198	CALCOCO1	Alter. First Exon	e1	down	2.08	0.0318	chr12:53727403-53727457	calcium binding and coiled-coil domain 1	calphoglin // Cocoa // PP13275	57658	--
Exon	GSHG0029404	SBF1	Alter. First Exon	e1	up	2.07	0.00928	chr22:50474785-50475034	SET binding factor 1	CMT4B3 // DENND7A // MTMR5	6305	--
Exon	GSHG0026642	RIN2	Alter. First Exon	e1	up	2.07	0.00783	chr20:19799574-19799747	Ras and Rab interactor 2	MACS // RASSF4	54453	--
Exon	GSHG0000762	PRKACB	Alter. First Exon	e2	down	2.07	0.0476	chr1:84144271-84144548	protein kinase cAMP-activated catalytic subunit beta	CAFD2 // PKAC-beta // PKACB	5567	--
Exon	GSHG0004384	R3HCC1L	Alter. First Exon	e1	down	2.05	0.0165	chr10:98134629-98134706	R3H domain and coiled-coil containing 1 like	C10orf28 // GIDRP86 // GIDRP88 // PSORT	27291	--
Exon	GSHG0024553	METAP1D	Alter. First Exon	e1	down	2.05	0.0197	chr2:171999583-172000009	methionyl aminopeptidase type 1D, mitochondrial	MAP1D // MetAP1D // Metap1l	254042	ENSG00000172878
Exon	GSHG0034187	OTULINL	Alter. First Exon	e1	down	2.05	0.00321	chr5:14581792-14581958	OTU deubiquitinase with linear linkage specificity like	FAM105A // NET20	54491	ENSG00000145569
Exon	GSHG0045584	ZFX	Alter. First Exon	e2	down	2.04	0.042	chrX:24149612-24149794	zinc finger protein X-linked	ZNF926	7543	--
Exon	GSHG0003835	PFKFB3	Alter. First Exon	e3	down	2.04	0.0128	chr10:6202925-6203336	6-phosphofructo-2-kinase/fructose-2,6-biphosphatase 3	iPFK-2 // IPFK2 // PFK2	5209	--
Exon	GSHG0012715	CHD8	Alter. First Exon	e1	down	2.04	0.0445	chr14:21456031-21456122	chromodomain helicase DNA binding protein 8	AUTS18 // HELSNF1	57680	--
Exon	GSHG0001786	SLC35F3	Alter. First Exon	e1	down	2.03	0.00125	chr1:233904676-233905130	solute carrier family 35 member F3	--	148641	--
Pattern+Exon	GSHG0025175	IFT172	Alter. Terminal Exon	e16/e49	up (e49)	2.04	0.00485	chr2:27444374-27472362	intraflagellar transport 172	BBS20 // NPHP17 // osm-1 // RP71 // SLB // SRTD10 // wim	26160	--
Pattern+Exon	GSHG0007974	TESMIN	Alter. Terminal Exon	e6/e10	up (e10)	1.84	0.0266	chr11:68707440-68738788	testis expressed metallothionein like protein	CXCDC2 // MTL5 // MTLT	9633	--
Exon	GSHG0029625	ITPR1	Alter. Terminal Exon	e10	down	7.74	0.0111	chr3:4645582-4645728	inositol 1,4,5-trisphosphate receptor type 1	ACV // CLA4 // INSP3R1 // IP3R // IP3R1 // PPP1R94 // SCA15 // SCA16 // SCA29	3708	--
Exon	GSHG0001889	NOC2L	Alter. Terminal Exon	e24	up	4.3	0.0266	chr1:925149-925188	NOC2 like nucleolar associated transcriptional repressor	NET15 // NET7 // NIR // PPP1R112	26155	ENSG00000188976
Exon	GSHG0002250	PTP4A2	Alter. Terminal Exon	e9	down	2.91	0.000436	chr1:31906420-31908118	protein tyrosine phosphatase 4A2	HH13 // HH7-2 // HU-PP-1 // OV-1 // PRL-2 // PRL2 // ptp-IV1a // ptp-IV1b // PTP4A // PTPCAAX2	8073	--
Exon	GSHG0039460	EGFR	Alter. Terminal Exon	e35	up	2.89	0.013	chr7:55256244-55256604	epidermal growth factor receptor	ERBB // ERBB1 // ERRP // HER1 // mENA // NISBD2 // PIG61	1956	--
Exon	GSHG0010161	KRT81	Alter. Terminal Exon	e2	up	2.86	0.0167	chr12:52306569-52307077	keratin 81	ghHkb1 // Hb-1 // HB1 // hHAKB2-1 // K81 // KRTHB1 // MLN137	3887	ENSG00000205426
Exon	GSHG0042081	GPAA1	Alter. Terminal Exon	e14	down	2.78	0.0303	chr8:144086735-144086745	glycosylphosphatidylinositol anchor attachment 1	GAA1 // GPIBD15 // hGAA1	8733	ENSG00000197858
Exon	GSHG0014263	ZSCAN2	Alter. Terminal Exon	e7	up	2.66	0.0144	chr15:84623276-84623716	zinc finger and SCAN domain containing 2	ZFP29 // ZNF854	54993	--
Exon	GSHG0035489	ANKRA2	Alter. Terminal Exon	e9	up	2.34	0.0199	chr5:73552189-73552851	ankyrin repeat family A member 2	ANKRA	57763	ENSG00000164331
Exon	GSHG0022102	A1BG-AS1	Alter. Terminal Exon	e7	down	2.34	0.0482	chr19:58355861-58356083	A1BG antisense RNA 1	A1BG-AS // A1BGAS // NCRNA00181	503538	ENSG00000268895
Exon	GSHG0032960	NOCT	Alter. Terminal Exon	e4	up	2.28	0.0161	chr4:139046575-139046618	nocturnin	Ccr4c // CCR4L // CCRN4L // NOC	25819	ENSG00000151014
Exon	GSHG0042046	UNC119B	Alter. Terminal Exon	e7	up	2.15	0.0335	chr12:120723574-120723640	unc-119 lipid binding chaperone B	POC7B	84747	ENSG00000175970
Exon	GSHG0045653	CFLAR	Alter. Terminal Exon	e9	down	2.09	0.0181	chr2:201137583-201137725	CASP8 and FADD like apoptosis regulator	c-FLIP // c-FLIPL // c-FLIPR // c-FLIPS // CASH // CASP8AP1 // Casper // cFLIP // CLARP // FLAME // FLAME-1 // FLAME1 // FLIP // I-FLICE // MRIT	8837	--
Exon	GSHG0045732	CLCN5	Alter. Terminal Exon	e18	up	2.05	0.00453	chrX:50092963-50099230	chloride voltage-gated channel 5	ClC-5 // CLC5 // CLCK2 // DENT1 // DENTS // hCIC-K2 // NPHL1 // NPHL2 // XLRH // XRN	1184	--
Exon	GSHG0000068	TP73	Alter. Terminal Exon	e12	up	2.01	0.0238	chr1:3729327-3729448	tumor protein p73	CILD47 // P73	7161	--
Exon	GSHG0022172	ATP8B3	Alter. Terminal Exon	e15	down	2	0.0414	chr19:1798760-1798823	ATPase phospholipid transporting 8B3	ATPIK	148229	--
Pattern	GSHG0012712	HNRNPC	Complex	e5-e6	up	1.63	0.0162	chr14:21230319-21234229	heterogeneous nuclear ribonucleoprotein C	C1 // C2 // HNRNP // HNRPC // SNRPC	3183	--
Pattern	GSHG0007709	CELF1	Complex	e22	down	1.6	0.0198	chr11:47465937-47472357	CUGBP Elav-like family member 1	BRUNOL2 // CUG-BP // CUGBP // CUGBP1 // EDEN-BP // hNab50 // NAB50 // NAPOR	10658	--
Pattern+Exon	GSHG0005313	FRA10AC1	Complex	e3/e4	down	1.51	0.00892	chr10:93700030-93702592	FRA10A associated CGG repeat 1	C10orf4 // F26C11.1-like // FRA10A	118924	ENSG00000148690
Pattern+Exon	GSHG0010188	CSAD	Exon Cassette	e18	down	3.97	0.00602	chr12:53160763-53161389	cysteine sulfinic acid decarboxylase	CSD // PCAP	51380	--
Pattern+Exon	GSHG0020699	PTPN2	Exon Cassette	e7	up	2.38	0.00698	chr18:12817156-12825944	protein tyrosine phosphatase non-receptor type 2	PTN2 // PTPT // TC-PTP // TCELLPTP // TCPTP	5771	--
Pattern	GSHG0033856	PRMT9	Exon Cassette	e2	down	1.86	0.0214	chr4:147673638-147684163	protein arginine methyltransferase 9	PRMT10	90826	ENSG00000164169
Pattern+Exon	GSHG0019178	RAD51D	Exon Cassette	e9	down	1.83	0.00555	chr17:35103454-35106481	RAD51 paralog D	BROVCA4 // R51H3 // RAD51L3 // TRAD	5892	--
Pattern+Exon	GSHG0020804	PIAS2	Exon Cassette	e4	up	1.83	0.0129	chr18:46890580-46917507	protein inhibitor of activated STAT 2	ARIP3 // DIP // MIZ1 // PIASX // SIZ2 // ZMIZ4	9063	--
Pattern	GSHG0017204	RUSF1	Exon Cassette	e4-e5	down	1.78	0.0438	chr16:31496849-31500731	RUS family member 1	C16orf58 // RUS	64755	ENSG00000140688
Pattern+Exon	GSHG0025467	DCTN1	Exon Cassette	e7-e8	down	1.77	0.0409	chr2:74371537-74377466	dynactin subunit 1	DAP-150 // DP-150 // P135	1639	--
Pattern+Exon	GSHG0015307	STOML1	Exon Cassette	e5	down	1.73	0.00982	chr15:73988599-73990457	stomatin like 1	hUNC-24 // SLP-1 // STORP	9399	--
Pattern	GSHG0019178	RAD51D	Exon Cassette	e4	down	1.71	0.00281	chr17:35106386-35119172	RAD51 paralog D	BROVCA4 // R51H3 // RAD51L3 // TRAD	5892	--
Pattern+Exon	GSHG0010333	MDM1	Exon Cassette	e4	up	1.67	0.0334	chr12:68323073-68327021	Mdm1 nuclear protein	--	56890	--
Pattern	GSHG0026067	STK39	Exon Cassette	e8	down	1.67	0.0394	chr2:168138088-168140758	serine/threonine kinase 39	DCHT // PASK // SPAK	27347	ENSG00000198648
Pattern	GSHG0005311	MYOF	Exon Cassette	e40	up	1.6	0.00677	chr10:93340153-93343932	myoferlin	FER1L3 // HAE7	26509	--
Pattern+Exon	GSHG0005580	STK32C	Exon Cassette	e18	down	1.6	0.0225	chr10:132209034-132222772	serine/threonine kinase 32C	PKE // YANK3	282974	--
Pattern+Exon	GSHG0022535	SUGP2	Exon Cassette	e10	down	1.59	0.0292	chr19:19001613-19004646	SURP and G-patch domain containing 2	SFRS14 // SRFS14	10147	--
Pattern+Exon	GSHG0047072	ARHGAP4	Exon Cassette	e7	down	1.58	0.0438	chrX:153919155-153920808	Rho GTPase activating protein 4	C1 // p115 // RGC1 // RhoGAP4 // SrGAP4	393	--
Pattern	GSHG0002335	TRIT1	Exon Cassette	e6	down	1.57	0.0389	chr1:39847986-39883511	tRNA isopentenyltransferase 1	COXPD35 // GRO1 // hGRO1 // IPPT // IPT // IPTase // MOD5	54802	--
Pattern	GSHG0025237	DHX57	Exon Cassette	e24	up	1.56	0.00223	chr2:38802715-38813895	DExH-box helicase 57	DDX57	90957	--
Pattern	GSHG0002900	PRKAB2	Exon Cassette	e3	down	1.55	0.0256	chr1:147166846-147172167	protein kinase AMP-activated non-catalytic subunit beta 2	--	5565	ENSG00000131791
Pattern	GSHG0048602	COG5	Exon Cassette	e16	up	1.55	0.01	chr7:107248396-107258383	component of oligomeric golgi complex 5	CDG2I // GOLTC1 // GTC90	10466	--
Pattern	GSHG0019321	GPATCH8	Exon Cassette	e5	up	1.53	0.0426	chr17:44436478-44474903	G-patch domain containing 8	GPATC8 // KIAA0553	23131	--
Pattern	GSHG0031309	MST1R	Exon Cassette	e11	down	1.53	0.000781	chr3:49895715-49896404	macrophage stimulating 1 receptor	CD136 // CDw136 // NPCA3 // PTK8 // RON // SEA	4486	--
Pattern+Exon	GSHG0033735	ARSJ	Exon Cassette	e2-e4	down	1.53	0.00729	chr4:113906696-113979092	arylsulfatase family member J	ASJ	79642	ENSG00000180801
Pattern	GSHG0005355	MMS19	Exon Cassette	e14	down	1.52	0.0293	chr10:97468252-97469723	MMS19 homolog, cytosolic iron-sulfur assembly component	CIAO4 // hMMS19 // MET18 // MMS19L	64210	--
Pattern	GSHG0005579	BNIP3	Exon Cassette	e2	down	1.52	0.00442	chr10:131973034-131981956	BCL2 interacting protein 3	NIP3	664	ENSG00000176171
Exon	GSHG0034642	CSNK1G3	Exon Cassette	e4	down	6.96	0.0264	chr5:123550228-123550302	casein kinase 1 gamma 3	CKI-gamma3 // CSNK1G3L	1456	--
Exon	GSHG0045225	RAPGEF1	Exon Cassette	e17	down	6.37	0.00777	chr9:131603960-131604052	Rap guanine nucleotide exchange factor 1	C3G // GRF2	2889	--
Exon	GSHG0024540	UBR3	Exon Cassette	e32	down	5.03	0.0362	chr2:170014815-170014865	ubiquitin protein ligase E3 component n-recognin 3	ZNF650	130507	ENSG00000144357
Exon	GSHG0038464	EPM2A	Exon Cassette	e6	up	4.67	0.0401	chr6:145671238-145671398	EPM2A glucan phosphatase, laforin	EPM2 // MELF	7957	--
Exon	GSHG0045037	INIP	Exon Cassette	e4	down	4.51	0.0141	chr9:112697438-112697581	INTS3 and NABP interacting protein	C9orf80 // HSPC043 // hSSBIP1 // MISE // SOSSC // SSBIP1	58493	--
Exon	GSHG0049184	DPY19L2P2	Exon Cassette	e22	up	4.47	0.00011	chr7:103198594-103198618	DPY19L2 pseudogene 2	--	349152	--
Exon	GSHG0004165	COL13A1	Exon Cassette	e13	down	4.42	0.00971	chr10:69897475-69897531	collagen type XIII alpha 1 chain	CMS19 // COLXIIIA1	1305	--
Exon	GSHG0044855	NOL8	Exon Cassette	e4	down	4.24	0.0478	chr9:92323235-92323350	nucleolar protein 8	bA62C3.3 // bA62C3.4 // C9orf34 // NOP132	55035	--
Exon	GSHG0028687	SREBF2	Exon Cassette	e21	down	4.21	0.0411	chr22:41900020-41900122	sterol regulatory element binding transcription factor 2	bHLHd2 // SREBP-2 // SREBP2	6721	--
Exon	GSHG0047690	EFCAB13	Exon Cassette	e11	down	4.11	0.0199	chr17:47361378-47361521	EF-hand calcium binding domain 13	C17orf57	124989	--
Exon	GSHG0049184	DPY19L2P2	Exon Cassette	e12	up	4.01	0.00979	chr7:103238802-103238870	DPY19L2 pseudogene 2	--	349152	--
Exon	GSHG0030055	CACNA1D	Exon Cassette	e49	up	3.8	0.035	chr3:53802147-53802173	calcium voltage-gated channel subunit alpha1 D	CACH3 // CACN4 // CACNL1A2 // Cav1.3 // CCHL1A2 // PASNA // SANDD	776	--
Exon	GSHG0029009	MORC2	Exon Cassette	e3	up	3.64	0.0114	chr22:30963224-30963333	MORC family CW-type zinc finger 2	CMT2Z // DIGFAN // ZCW3 // ZCWCC1	22880	--
Exon	GSHG0049184	DPY19L2P2	Exon Cassette	e13	up	3.56	0.019	chr7:103237755-103237854	DPY19L2 pseudogene 2	--	349152	--
Exon	GSHG0032229	NSD2	Exon Cassette	e15	up	3.56	0.0429	chr4:1942339-1946314	nuclear receptor binding SET domain protein 2	KMT3F // KMT3G // MMSET // RAUST // REIIBP // TRX5 // WHS // WHSC1	7468	--
Exon	GSHG0036342	DSP	Exon Cassette	e2	down	3.37	0.034	chr6:7555718-7555820	desmoplakin	DCWHKTA // DP	1832	--
Exon	GSHG0037698	ZSCAN12	Exon Cassette	e3	down	3.33	0.00478	chr6:28398003-28398472	zinc finger and SCAN domain containing 12	dJ29K1.2 // ZFP96 // ZNF29K1 // ZNF305 // ZNF96	9753	--
Exon	GSHG0041233	EZH2	Exon Cassette	e5	down	3.27	0.0412	chr7:148836821-148836999	enhancer of zeste 2 polycomb repressive complex 2 subunit	ENX-1 // ENX1 // EZH2b // KMT6 // KMT6A // WVS // WVS2	2146	--
Exon	GSHG0003732	ADSS2	Exon Cassette	e7	up	3.27	0.0258	chr1:244430030-244430098	adenylosuccinate synthase 2	ADEH // ADSS // ADSS2	159	ENSG00000035687
Exon	GSHG0010665	CAMKK2	Exon Cassette	e17	down	3.19	0.0433	chr12:121244572-121244614	calcium/calmodulin dependent protein kinase kinase 2	CAMKK // CAMKKB	10645	--
Exon	GSHG0012124	TOGARAM1	Exon Cassette	e8	down	3.19	0.00494	chr14:45022910-45022973	TOG array regulator of axonemal microtubules 1	FAM179B // JBTS37 // KIAA0423	23116	--
Exon	GSHG0034550	PPIP5K2	Exon Cassette	e22	down	3.16	0.0156	chr5:103176866-103176910	diphosphoinositol pentakisphosphate kinase 2	CFAP160 // DFNB100 // HISPPD1 // IP7K2 // VIP2	23262	--
Exon	GSHG0029625	ITPR1	Exon Cassette	e12	down	3.08	0.0168	chr3:4653842-4653886	inositol 1,4,5-trisphosphate receptor type 1	ACV // CLA4 // INSP3R1 // IP3R // IP3R1 // PPP1R94 // SCA15 // SCA16 // SCA29	3708	--
Exon	GSHG0044855	NOL8	Exon Cassette	e6	down	3.04	0.0186	chr9:92319942-92320378	nucleolar protein 8	bA62C3.3 // bA62C3.4 // C9orf34 // NOP132	55035	--
Exon	GSHG0028050	SETD4	Exon Cassette	e3	up	3	0.0329	chr21:36060281-36060312	SET domain containing 4	C21orf18 // C21orf27	54093	--
Exon	GSHG0002061	FBXO42	Exon Cassette	e4	down	2.97	0.0348	chr1:16310235-16310356	F-box protein 42	Fbx42 // JFK	54455	ENSG00000037637
Exon	GSHG0039344	BBS9	Exon Cassette	e13	down	2.92	0.025	chr7:33340897-33340973	Bardet-Biedl syndrome 9	B1 // C18 // D1 // PTHB1	27241	--
Exon	GSHG0027350	BLCAP	Exon Cassette	e4	down	2.88	0.0337	chr20:37521414-37521450	BLCAP apoptosis inducing factor	BC10	10904	--
Exon	GSHG0046633	PHKA1	Exon Cassette	e28	up	2.88	0.0113	chrX:72601990-72602028	phosphorylase kinase regulatory subunit alpha 1	PHKA	5255	--
Exon	GSHG0022395	ZNF433	Exon Cassette	e3	up	2.87	0.0116	chr19:12030139-12030197	zinc finger protein 433	--	163059	--
Exon	GSHG0004545	TACC2	Exon Cassette	e30	up	2.82	0.00267	chr10:122230351-122230440	transforming acidic coiled-coil containing protein 2	AZU-1 // ECTACC	10579	--
Exon	GSHG0022967	ZNF180	Exon Cassette	e4	down	2.82	0.000265	chr19:44484649-44484775	zinc finger protein 180	HHZ168	7733	--
Exon	GSHG0020928	TXNL4A	Exon Cassette	e2	up	2.82	0.0144	chr18:80030520-80030576	thioredoxin like 4A	BMKS // DIB1 // DIM1 // SNRNP15 // TXNL4 // U5-15kD	10907	--
Exon	GSHG0041793	ZC2HC1A	Exon Cassette	e9	down	2.8	0.0166	chr8:78714627-78714699	zinc finger C2HC-type containing 1A	C8orf70 // CGI-62 // FAM164A	51101	ENSG00000104427
Exon	GSHG0028820	CBX5	Exon Cassette	e3	down	2.74	0.00953	chr12:54259269-54259353	chromobox 5	HEL25 // HP1 // HP1A	23468	--
Exon	GSHG0016465	CHD9	Exon Cassette	e27	down	2.59	0.0447	chr16:53245595-53245850	chromodomain helicase DNA binding protein 9	AD013 // CHD-9 // CReMM // KISH2 // PRIC320	80205	--
Exon	GSHG0012799	SNX6	Exon Cassette	e6	down	2.58	0.027	chr14:34604134-34604267	sorting nexin 6	MSTP010 // TFAF2	58533	--
Exon	GSHG0047079	MECP2	Exon Cassette	e5	down	2.56	0.0163	chrX:154057742-154057841	methyl-CpG binding protein 2	AUTSX3 // MRX16 // MRX79 // MRXS13 // MRXSL // PPMX // RS // RTS // RTT	4204	--
Exon	GSHG0005461	XPNPEP1	Exon Cassette	e23	down	2.54	0.014	chr10:109867528-109867585	X-prolyl aminopeptidase 1	APP1 // SAMP // XPNPEP // XPNPEPL // XPNPEPL1	7511	--
Exon	GSHG0006533	NEU3	Exon Cassette	e5	up	2.5	0.0258	chr11:75004305-75004405	neuraminidase 3	SIAL3	10825	--
Exon	GSHG0005313	FRA10AC1	Exon Cassette	e18	down	2.47	0.0331	chr10:93673312-93673375	FRA10A associated CGG repeat 1	C10orf4 // F26C11.1-like // FRA10A	118924	ENSG00000148690
Exon	GSHG0001582	NFASC	Exon Cassette	e31	up	2.46	0.0342	chr1:204997170-204997406	neurofascin	NEDCPMD // NF // NRCAML	23114	--
Exon	GSHG0047061	HAUS7	Exon Cassette	e5	down	2.46	0.022	chrX:153463035-153463100	HAUS augmin like complex subunit 7	UCHL5IP // UIP1	55559	ENSG00000213397
Exon	GSHG0031629	COX17	Exon Cassette	e4	down	2.45	0.00343	chr3:119674712-119674787	cytochrome c oxidase copper chaperone COX17	--	10063	--
Exon	GSHG0006681	DYNC2H1	Exon Cassette	e73	down	2.44	0.0402	chr11:103282179-103282229	dynein cytoplasmic 2 heavy chain 1	ATD3 // DHC1b // DHC2 // DNCH2 // DYH1B // hdhc11 // SRPS2B // SRTD3	79659	--
Exon	GSHG0010052	YAF2	Exon Cassette	e6	down	2.44	0.0497	chr12:42210354-42210453	YY1 associated factor 2	--	10138	--
Exon	GSHG0047797	KAT6B	Exon Cassette	e4	down	2.43	0.00737	chr10:74838683-74838752	lysine acetyltransferase 6B	GTPTS // MORF // MOZ2 // MYST4 // qkf // querkopf // ZC2HC6B	23522	--
Exon	GSHG0033800	ELF2	Exon Cassette	e6	up	2.42	0.0431	chr4:139116648-139116806	E74 like ETS transcription factor 2	EU32 // NERF // NERF-1A // NERF-1a,b // NERF-1B // NERF-2	1998	--
Exon	GSHG0034577	APC	Exon Cassette	e12	down	2.4	0.00435	chr5:112815495-112815593	APC regulator of WNT signaling pathway	BTPS2 // DESMD // DP2 // DP2.5 // DP3 // GS // PPP1R46	324	--
Exon	GSHG0002273	PHC2	Exon Cassette	e6	down	2.4	0.0463	chr1:33371016-33371093	polyhomeotic homolog 2	EDR2 // HPH2 // PH2	1912	--
Exon	GSHG0033707	LEF1	Exon Cassette	e7	up	2.37	0.03	chr4:108081585-108081668	lymphoid enhancer binding factor 1	LEF-1 // TCF10 // TCF1ALPHA // TCF7L3	51176	--
Exon	GSHG0024710	ABI2	Exon Cassette	e9	down	2.36	0.00856	chr2:203383247-203383321	abl interactor 2	ABI-2 // ABI2B // AblBP3 // AIP-1 // AIP1 // argBP1 // argBPIA // argBPIB // SSH3BP2	10152	--
Exon	GSHG0027354	TTI1	Exon Cassette	e2	up	2.35	0.00444	chr20:38019004-38019143	TELO2 interacting protein 1	KIAA0406 // smg-10	9675	--
Exon	GSHG0003644	MRPL55	Exon Cassette	e5	up	2.35	0.0163	chr1:228107976-228108083	mitochondrial ribosomal protein L55	AAVG5835 // L55nt // MRP-L55 // PRO19675	128308	--
Exon	GSHG0014226	ZFAND6	Exon Cassette	e7	up	2.35	0.049	chr15:80115027-80115070	zinc finger AN1-type containing 6	AWP1 // ZA20D3 // ZFAND5B	54469	--
Exon	GSHG0032797	PDLIM5	Exon Cassette	e8	down	2.32	0.0496	chr4:94584986-94585003	PDZ and LIM domain 5	ENH // ENH1 // L9 // LIM	10611	--
Exon	GSHG0002273	PHC2	Exon Cassette	e7	down	2.31	0.00741	chr1:33370420-33370584	polyhomeotic homolog 2	EDR2 // HPH2 // PH2	1912	--
Exon	GSHG0044560	PTAR1	Exon Cassette	e3	down	2.3	0.0114	chr9:69741791-69741857	protein prenyltransferase alpha subunit repeat containing 1	--	375743	--
Exon	GSHG0002273	PHC2	Exon Cassette	e9	down	2.3	0.000968	chr1:33367115-33367427	polyhomeotic homolog 2	EDR2 // HPH2 // PH2	1912	--
Exon	GSHG0004907	ZNF239	Exon Cassette	e2	down	2.29	0.0252	chr10:43573636-43573676	zinc finger protein 239	HOK-2 // MOK2	8187	--
Exon	GSHG0009408	ISCU	Exon Cassette	e6	down	2.26	0.0473	chr12:108567658-108567757	iron-sulfur cluster assembly enzyme	2310020H20Rik // HML // hnifU // ISU2 // NIFU // NIFUN	23479	--
Exon	GSHG0037169	AKAP7	Exon Cassette	e14	down	2.24	0.0126	chr6:131281530-131281922	A-kinase anchoring protein 7	AKAP15 // AKAP18	9465	--
Exon	GSHG0011764	MYCBP2	Exon Cassette	e57	down	2.23	0.0411	chr13:77118339-77118518	MYC binding protein 2	Myc-bp2 // PAM // Phr // PHR1	23077	--
Exon	GSHG0036960	DOP1A	Exon Cassette	e34	down	2.22	0.000158	chr6:83155951-83156103	DOP1 leucine zipper like protein A	dJ202D23.2 // DOP1 // DOPEY1 // KIAA1117	23033	--
Exon	GSHG0027742	DOP1B	Exon Cassette	e17	down	2.21	0.0486	chr21:36237262-36237414	DOP1 leucine zipper like protein B	21orf5 // C21orf5 // DOPEY2	9980	--
Exon	GSHG0036960	DOP1A	Exon Cassette	e33	down	2.17	0.00704	chr6:83154180-83154241	DOP1 leucine zipper like protein A	dJ202D23.2 // DOP1 // DOPEY1 // KIAA1117	23033	--
Exon	GSHG0011892	COL4A1	Exon Cassette	e32	down	2.16	0.0072	chr13:110178922-110179035	collagen type IV alpha 1 chain	BSVD // BSVD1 // COL4A1s // PADMAL // RATOR	1282	--
Exon	GSHG0033804	NDUFC1	Exon Cassette	e4	down	2.15	0.0171	chr4:139296331-139296366	NADH:ubiquinone oxidoreductase subunit C1	KFYI	4717	--
Exon	GSHG0012288	SIPA1L1	Exon Cassette	e24	down	2.15	0.0168	chr14:71704721-71704783	signal induced proliferation associated 1 like 1	E6TP1 // SPAR1	26037	--
Exon	GSHG0016216	REXO5	Exon Cassette	e5	down	2.14	0.00786	chr16:20806755-20806817	RNA exonuclease 5	NEF-sp	81691	--
Exon	GSHG0009165	TSFM	Exon Cassette	e4	up	2.14	0.0259	chr12:57783941-57784170	Ts translation elongation factor, mitochondrial	EFTS // EFTSMT	10102	--
Exon	GSHG0036960	DOP1A	Exon Cassette	e32	down	2.14	0.0166	chr6:83153894-83154043	DOP1 leucine zipper like protein A	dJ202D23.2 // DOP1 // DOPEY1 // KIAA1117	23033	--
Exon	GSHG0022054	ZNF805	Exon Cassette	e3	down	2.13	0.0213	chr19:57243923-57244049	zinc finger protein 805	--	390980	--
Exon	GSHG0044560	PTAR1	Exon Cassette	e2	down	2.09	0.0321	chr9:69750780-69750949	protein prenyltransferase alpha subunit repeat containing 1	--	375743	--
Exon	GSHG0032700	SHROOM3	Exon Cassette	e9	up	2.09	0.0205	chr4:76749017-76749090	shroom family member 3	APXL3 // MSTP013 // SHRM // ShrmL	57619	ENSG00000138771
Exon	GSHG0039730	ZKSCAN5	Exon Cassette	e6	down	2.07	0.0161	chr7:99520169-99520304	zinc finger with KRAB and SCAN domains 5	ZFP-95 // ZFP95 // ZNF914 // ZSCAN37	23660	--
Exon	GSHG0035346	OXCT1	Exon Cassette	e5	down	2.07	0.035	chr5:41851690-41851710	3-oxoacid CoA-transferase 1	OXCT // SCOT	5019	--
Exon	GSHG0017360	LCAT // SLC12A4	Exon Cassette	e11	up	2.07	0.0105	chr16:67954103-67954218	lecithin-cholesterol acyltransferase // solute carrier family 12 member 4	CTC-479C5.17 // hKCC1 // KCC1	3931 // 6560	ENSG00000213398
Exon	GSHG0018575	SAP30BP	Exon Cassette	e5	down	2.06	0.0193	chr17:75691394-75691890	SAP30 binding protein	HCNGP // HTRG // HTRP	29115	--
Exon	GSHG0011892	COL4A1	Exon Cassette	e12	down	2.04	0.0197	chr13:110208848-110208889	collagen type IV alpha 1 chain	BSVD // BSVD1 // COL4A1s // PADMAL // RATOR	1282	--
Exon	GSHG0045713	PQBP1	Exon Cassette	e5	up	2.04	0.021	chrX:48901519-48901605	polyglutamine binding protein 1	MRX2 // MRX55 // MRXS3 // MRXS8 // NPW38 // RENS1 // SHS	10084	--
Exon	GSHG0002131	HSPG2	Exon Cassette	e5	down	2.04	0.0452	chr1:21890426-21890484	heparan sulfate proteoglycan 2	HSPG // PLC // PRCAN // SJA // SJS // SJS1	3339	ENSG00000142798
Exon	GSHG0018359	CACNA1G	Exon Cassette	e31	down	2.03	0.0122	chr17:50618048-50618126	calcium voltage-gated channel subunit alpha1 G	Ca(V)T.1 // Cav3.1 // NBR13 // SCA42 // SCA42ND	8913	--
Exon	GSHG0016629	FCSK	Exon Cassette	e6	down	2.03	0.00841	chr16:70466882-70466954	fucose kinase	1110046B12Rik // CDGF2 // FUK	197258	--
Exon	GSHG0030583	TRPC1	Exon Cassette	e3	down	2.02	0.00171	chr3:142743485-142743586	transient receptor potential cation channel subfamily C member 1	HTRP-1 // TRP1	7220	--
Exon	GSHG0014061	ANKDD1A	Exon Cassette	e17	up	2.02	0.00301	chr15:64950954-64951233	ankyrin repeat and death domain containing 1A	--	348094	ENSG00000166839
Exon	GSHG0049092	DHX30	Exon Cassette	e6	up	2	0.0237	chr3:47819236-47819264	DExH-box helicase 30	DDX30 // NEDMIAL // RETCOR	22907	--
Exon	GSHG0010666	ANAPC5	Exon Cassette	e17	up	2	0.0472	chr12:121309969-121310010	anaphase promoting complex subunit 5	APC5	51433	--
Exon	GSHG0020900	CYB5A	Exon Cassette	e4	up	2	0.00521	chr18:74256829-74256852	cytochrome b5 type A	CYB5 // MCB5 // METAG	1528	--
Pattern	GSHG0012737	C14orf93	Internal Exon Deletion	e4	down	1.73	0.0111	chr14:22998427-22999156	chromosome 14 open reading frame 93	RTFC	60686	--
Pattern+Exon	GSHG0035857	GNPDA1	Intron Retention	i2	down	2.16	0.0437	chr5:142011912-142012377	glucosamine-6-phosphate deaminase 1	GNP1 // GNPDA // GNPI // GPI // HLN	10007	--
Pattern	GSHG0019766	CSNK1D	Intron Retention	i7	up	1.72	0.043	chr17:82249431-82250179	casein kinase 1 delta	ASPS // CKI-delta // CKId // CKIdelta // FASPS2 // HCKID	1453	--
Pattern	GSHG0040919	GIGYF1	Intron Retention	i26	down	1.6	0.0198	chr7:100679507-100681993	GRB10 interacting GYF protein 1	GYF1 // PERQ1	64599	--
Pattern	GSHG0007107	ZBED5	Intron Retention	i2	down	1.59	0.0239	chr11:10852706-10856257	zinc finger BED-type containing 5	Buster1	58486	--
Pattern+Exon	GSHG0005476	ZDHHC6	Intron Retention	i9	up	1.5	0.0422	chr10:112433240-112433616	zinc finger DHHC-type palmitoyltransferase 6	DHHC-6 // DHHC6 // ZNF376	64429	--
Exon	GSHG0025150	ASXL2	unknown	e7	up	8.71	0.00102	chr2:25786894-25786959	ASXL transcriptional regulator 2	ASXH2 // SHAPNS	55252	ENSG00000143970
Exon	GSHG0015118	ICE2	unknown	i1	down	8.12	0.00467	chr15:60478929-60479001	interactor of little elongation complex ELL subunit 2	BRCC1 // NARG2	79664	--
Exon	GSHG0019437	MBTD1	unknown	i1	down	6.15	0.00769	chr17:51260049-51260118	mbt domain containing 1	SA49P01	54799	ENSG00000011258
Exon	GSHG0002599	MCOLN2	unknown	i6	up	6.12	0.0242	chr1:84952339-84952444	mucolipin TRP cation channel 2	TRP-ML2 // TRPML2	255231	--
Exon	GSHG0040913	LRCH4	unknown	i7	down	5.75	0.00495	chr7:100580641-100580685	leucine rich repeats and calponin homology domain containing 4	LRN // LRRN1 // LRRN4 // PP14183	4034	ENSG00000077454
Exon	GSHG0033387	ARAP2	unknown	e8	down	5.49	0.0133	chr4:36193577-36193646	ArfGAP with RhoGAP domain, ankyrin repeat and PH domain 2	CENTD1 // PARX	116984	ENSG00000047365
Exon	GSHG0000213	ARHGEF10L	unknown	e14	down	5.46	0.0445	chr1:17622996-17623175	Rho guanine nucleotide exchange factor 10 like	GrinchGEF	55160	--
Exon	GSHG0048362	SIRT2	unknown	e10	down	5.4	0.0243	chr19:38885182-38885228	sirtuin 2	SIR2 // SIR2L // SIR2L2	22933	--
Exon	GSHG0016575	ELMO3	unknown	i6	down	5.12	0.00371	chr16:67200551-67200656	engulfment and cell motility 3	CED-12 // CED12 // ELMO-3	79767	ENSG00000102890
Exon	GSHG0016029	BAIAP3	unknown	e11	down	4.32	0.00145	chr16:1341822-1341866	BAI1 associated protein 3	BAP3	8938	--
Exon	GSHG0042610	RRM2B	unknown	i1	down	4.28	0.0403	chr8:102238775-102238825	ribonucleotide reductase regulatory TP53 inducible subunit M2B	MTDPS8A // MTDPS8B // P53R2 // RCDFRD	50484	--
Exon	GSHG0030795	VPS8	unknown	i16	down	4.21	0.00104	chr3:184854011-184854113	VPS8 subunit of CORVET complex	KIAA0804	23355	--
Exon	GSHG0029625	ITPR1	unknown	e11	down	4.13	0.0334	chr3:4652123-4652218	inositol 1,4,5-trisphosphate receptor type 1	ACV // CLA4 // INSP3R1 // IP3R // IP3R1 // PPP1R94 // SCA15 // SCA16 // SCA29	3708	--
Exon	GSHG0028840	CLTCL1	unknown	e5	down	4.04	0.0301	chr22:19239274-19239387	clathrin heavy chain like 1	CHC22 // CLH22 // CLTCL // CLTD	8218	--
Exon	GSHG0045653	CFLAR	unknown	i7	down	4	0.0436	chr2:201136108-201136197	CASP8 and FADD like apoptosis regulator	c-FLIP // c-FLIPL // c-FLIPR // c-FLIPS // CASH // CASP8AP1 // Casper // cFLIP // CLARP // FLAME // FLAME-1 // FLAME1 // FLIP // I-FLICE // MRIT	8837	--
Exon	GSHG0031270	CELSR3	unknown	i23	up	4	6.77e-05	chr3:48645868-48646088	cadherin EGF LAG seven-pass G-type receptor 3	ADGRC3 // CDHF11 // EGFL1 // FMI1 // HFMI1 // MEGF2 // RESDA1	1951	ENSG00000008300
Exon	GSHG0029402	DENND6B	unknown	e2	up	3.96	0.0359	chr22:50318964-50319002	DENN domain containing 6B	AFI1B // FAM116B	414918	ENSG00000205593
Exon	GSHG0032907	KIAA1109	unknown	e5	up	3.95	0.0378	chr4:122174574-122174652	KIAA1109	ALKKUCS // FSA // Tweek	84162	--
Exon	GSHG0001165	CREB3L4	unknown	i1	down	3.92	0.0368	chr1:153968165-153968196	cAMP responsive element binding protein 3 like 4	AIBZIP // ATCE1 // CREB3 // CREB4 // hJAL // JAL	148327	--
Exon	GSHG0012882	TXNDC16	unknown	e14	up	3.92	0.00741	chr14:52482229-52482288	thioredoxin domain containing 16	ERp90 // KIAA1344	57544	ENSG00000087301
Exon	GSHG0000529	PLK3	unknown	i8	up	3.78	0.0485	chr1:44803392-44803599	polo like kinase 3	CNK // FNK // PLK-3 // PRK	1263	ENSG00000173846
Exon	GSHG0039127	ZFAND2A-DT	unknown	i5	down	3.77	0.0203	chr7:1162892-1162961	ZFAND2A divergent transcript	--	101927021	--
Exon	GSHG0034873	SLC36A1	unknown	e10	down	3.72	0.016	chr5:151469246-151469271	solute carrier family 36 member 1	Dct1 // LYAAT1 // PAT1 // TRAMD3	206358	--
Exon	GSHG0041529	HMBOX1	unknown	e5	down	3.57	0.0255	chr8:28963811-28963890	homeobox containing 1	HNF1LA // HOT1 // PBHNF // TAH1	79618	--
Exon	GSHG0020969	WDR18	unknown	e2	up	3.5	0.0442	chr19:983162-983250	WD repeat domain 18	Ipi3 // R32184_1	57418	ENSG00000065268
Exon	GSHG0031830	XRN1	unknown	i38	down	3.48	0.00705	chr3:142318694-142318788	5'-3' exoribonuclease 1	SEP1	54464	--
Exon	GSHG0049178	POLR2J4	unknown	e13	up	3.48	0.034	chr7:43965866-43965960	RNA polymerase II subunit J4, pseudogene	RPB11-phi	84820	ENSG00000214783
Exon	GSHG0043866	PTPA	unknown	i14	down	3.47	0.0403	chr9:129142553-129142680	protein phosphatase 2 phosphatase activator	PP2A // PPP2R4 // PR53	5524	--
Exon	GSHG0030055	CACNA1D	unknown	e8	up	3.47	0.000796	chr3:53673023-53673126	calcium voltage-gated channel subunit alpha1 D	CACH3 // CACN4 // CACNL1A2 // Cav1.3 // CCHL1A2 // PASNA // SANDD	776	--
Exon	GSHG0029656	IL17RC	unknown	i15	up	3.43	0.0157	chr3:9930460-9930894	interleukin 17 receptor C	CANDF9 // IL17-RL // IL17RL	84818	--
Exon	GSHG0017360	LCAT // SLC12A4	unknown	i26	up	3.41	0.0141	chr16:67945553-67945762	lecithin-cholesterol acyltransferase // solute carrier family 12 member 4	CTC-479C5.17 // hKCC1 // KCC1	3931 // 6560	ENSG00000213398
Exon	GSHG0042094	KIFC2	unknown	i2	down	3.4	0.0246	chr8:144466839-144466958	kinesin family member C2	--	90990	--
Exon	GSHG0026329	SLC23A3	unknown	e11	down	3.3	0.0324	chr2:219162298-219162393	solute carrier family 23 member 3	E2BP3 // SVCT3 // Yspl1	151295	--
Exon	GSHG0011764	MYCBP2	unknown	e23	down	3.27	0.0207	chr13:77211955-77212159	MYC binding protein 2	Myc-bp2 // PAM // Phr // PHR1	23077	--
Exon	GSHG0035739	IL5 // SHROOM1	unknown	i10	up	3.17	0.00502	chr5:132823128-132823248	interleukin 5 // shroom family member 1	APXL2 // EDF // IL-5 // TRF	134549 // 3567	ENSG00000113525
Exon	GSHG0022166	PCSK4	unknown	i4	down	3.14	0.0112	chr19:1487861-1487962	proprotein convertase subtilisin/kexin type 4	PC4 // SPC5	54760	--
Exon	GSHG0002273	PHC2	unknown	e4	down	3.13	0.04	chr1:33375365-33375592	polyhomeotic homolog 2	EDR2 // HPH2 // PH2	1912	--
Exon	GSHG0035851	ARAP3	unknown	e8	down	3.12	0.0206	chr5:141672740-141672924	ArfGAP with RhoGAP domain, ankyrin repeat and PH domain 3	CENTD3 // DRAG1	64411	--
Exon	GSHG0024653	GLS	unknown	i20	up	3.12	0.0216	chr2:190954661-190954754	glutaminase	AAD20 // CASGID // DEE71 // EIEE71 // GAC // GAM // GDPAG // GLS1 // KGA	2744	--
Exon	GSHG0002975	MTMR11	unknown	i6	down	3.07	0.0484	chr1:149934326-149934446	myotubularin related protein 11	CRA	10903	--
Exon	GSHG0010561	HECTD4	unknown	e27	down	3.05	0.0428	chr12:112248066-112248170	HECT domain E3 ubiquitin protein ligase 4	C12ord51 // C12orf51 // HEEL // POTAGE	283450	--
Exon	GSHG0004464	ADD3	unknown	i10	up	3.04	0.00441	chr10:110119355-110119465	adducin 3	ADDL // CPSQ3	120	--
Exon	GSHG0024891	GIGYF2	unknown	i19	down	3.03	0.0223	chr2:232791171-232791257	GRB10 interacting GYF protein 2	GYF2 // PARK11 // PERQ2 // PERQ3 // TNRC15	26058	--
Exon	GSHG0016042	MAPK8IP3	unknown	i23	up	3.02	0.00058	chr16:1766804-1766903	mitogen-activated protein kinase 8 interacting protein 3	JIP-3 // JIP3 // JSAP1 // NEDBA // syd // SYD2	23162	--
Exon	GSHG0010004	ITPR2	unknown	i19	up	3.01	0.00507	chr12:26657892-26658009	inositol 1,4,5-trisphosphate receptor type 2	ANHD // CFAP48 // INSP3R2 // IP3R2	3709	ENSG00000123104
Exon	GSHG0030409	ABTB1	unknown	i5	up	3	0.0309	chr3:127676432-127676535	ankyrin repeat and BTB domain containing 1	BPOZ // BTB3 // BTBD21 // EF1ABP // PP2259	80325	--
Exon	GSHG0044888	PTCH1	unknown	e15	up	2.99	0.0422	chr9:95476033-95476158	patched 1	BCNS // NBCCS // PTC // PTC1 // PTCH	5727	--
Exon	GSHG0002247	ADGRB2	unknown	e3	down	2.97	0.0459	chr1:31757381-31757510	adhesion G protein-coupled receptor B2	BAI2	576	--
Exon	GSHG0006506	ATG16L2	unknown	i16	up	2.96	0.0113	chr11:72828777-72828882	autophagy related 16 like 2	ATG16B // WDR80	89849	--
Exon	GSHG0002093	UBR4	unknown	i54	down	2.95	0.00648	chr1:19145933-19146021	ubiquitin protein ligase E3 component n-recognin 4	p600 // RBAF600 // ZUBR1	23352	ENSG00000127481
Exon	GSHG0002072	CROCC	unknown	e6	down	2.95	0.0221	chr1:16930124-16930207	ciliary rootlet coiled-coil, rootletin	ROLT // TAX1BP2	9696	ENSG00000058453
Exon	GSHG0022337	ZNF266	unknown	i8	down	2.95	0.0129	chr19:9418631-9418764	zinc finger protein 266	HZF1	10781	--
Exon	GSHG0033688	CENPE	unknown	i22	down	2.94	0.0435	chr4:103158886-103159008	centromere protein E	CENP-E // KIF10 // MCPH13 // PPP1R61	1062	--
Exon	GSHG0025175	IFT172	unknown	i35	up	2.93	0.00348	chr2:27453513-27453628	intraflagellar transport 172	BBS20 // NPHP17 // osm-1 // RP71 // SLB // SRTD10 // wim	26160	--
Exon	GSHG0039335	AVL9	unknown	i10	up	2.92	0.00543	chr7:32558629-32558928	AVL9 cell migration associated	KIAA0241	23080	--
Exon	GSHG0043829	SLC25A25	unknown	i12	down	2.9	0.0195	chr9:128107180-128107259	solute carrier family 25 member 25	MCSC // PCSCL // SCAMC-2 // SCAMC2	114789	--
Exon	GSHG0021176	CCDC159	unknown	i11	up	2.89	0.0209	chr19:11351974-11352056	coiled-coil domain containing 159	--	126075	ENSG00000183401
Exon	GSHG0024685	SPATS2L	unknown	i2	down	2.89	0.00249	chr2:200306602-200306692	spermatogenesis associated serine rich 2 like	DNAPTP6 // SGNP	26010	--
Exon	GSHG0047932	IRF9	unknown	i3	up	2.88	0.0434	chr14:24163150-24163377	interferon regulatory factor 9	IRF-9 // ISGF3 // ISGF3G // p48	10379	ENSG00000213928
Exon	GSHG0047350	LOC729218	unknown	e4	down	2.88	0.0076	chr4:118605584-118605819	uncharacterized LOC729218	--	729218	--
Exon	GSHG0021215	GCDH	unknown	i2	up	2.87	0.0484	chr19:12891396-12891486	glutaryl-CoA dehydrogenase	ACAD5 // GCD	2639	--
Exon	GSHG0019151	COPRS	unknown	i3	up	2.86	0.0335	chr17:31856707-31856797	coordinator of PRMT5 and differentiation stimulator	C17orf79 // COPR5 // HSA272196 // TTP1	55352	--
Exon	GSHG0029063	APOL2	unknown	i1	down	2.85	0.00331	chr22:36239561-36239730	apolipoprotein L2	APOL-II // APOL3	23780	--
Exon	GSHG0016579	PLEKHG4	unknown	e2	down	2.84	0.044	chr16:67278741-67278790	pleckstrin homology and RhoGEF domain containing G4	ARHGEF44 // PRTPHN1 // SCA4	25894	--
Exon	GSHG0036365	HIVEP1	unknown	e2	down	2.82	0.0498	chr6:12015526-12015668	HIVEP zinc finger 1	CIRIP // CRYBP1 // GAAP // MBP-1 // PRDII-BF1 // Schnurri-1 // ZAS1 // ZNF40 // ZNF40A	3096	ENSG00000095951
Exon	GSHG0023962	HTRA2	unknown	i5	up	2.81	0.00279	chr2:74531703-74531855	HtrA serine peptidase 2	MGCA8 // OMI // PARK13 // PRSS25	27429	--
Exon	GSHG0033921	DDX60	unknown	e2	down	2.8	0.047	chr4:168311255-168311364	DExD/H-box helicase 60	--	55601	--
Exon	GSHG0006773	SIDT2	unknown	i3	up	2.76	0.0247	chr11:117181972-117182059	SID1 transmembrane family member 2	CGI-40	51092	ENSG00000149577
Exon	GSHG0004312	FAS	unknown	e5	down	2.73	0.0121	chr10:89003029-89003194	Fas cell surface death receptor	ALPS1A // APO-1 // APT1 // CD95 // FAS1 // FASTM // TNFRSF6	355	--
Exon	GSHG0027430	ELMO2	unknown	i20	down	2.72	0.0484	chr20:46371691-46371804	engulfment and cell motility 2	CED-12 // Ced-12A // CED12 // ELMO-2 // VMPI	63916	--
Exon	GSHG0033030	TMEM131L	unknown	e5	down	2.71	0.0402	chr4:153555787-153555910	transmembrane 131 like	KIAA0922	23240	--
Exon	GSHG0016601	DUS2	unknown	i16	up	2.69	0.0486	chr16:68078519-68078748	dihydrouridine synthase 2	DUS2L // SMM1 // URLC8	54920	--
Exon	GSHG0002195	UBXN11	unknown	i8	up	2.68	0.0303	chr1:26296995-26297425	UBX domain protein 11	COA-1 // PP2243 // SOC // SOCI // UBXD5	91544	--
Exon	GSHG0020301	DSG2	unknown	i4	up	2.65	0.0235	chr18:31520965-31521098	desmoglein 2	CDHF5 // HDGC	1829	ENSG00000046604
Exon	GSHG0017051	SMG1	unknown	i62	up	2.64	0.0311	chr16:18811867-18811946	SMG1 nonsense mediated mRNA decay associated PI3K related kinase	61E3.4 // ATX // LIP	23049	--
Exon	GSHG0034314	PARP8	unknown	i15	down	2.63	0.0198	chr5:50797033-50797137	poly(ADP-ribose) polymerase family member 8	ARTD16 // pART16	79668	--
Exon	GSHG0027528	SYCP2	unknown	i28	up	2.62	0.0143	chr20:59882002-59882093	synaptonemal complex protein 2	SCP-2 // SCP2 // SPGF1	10388	--
Exon	GSHG0023087	PIH1D1	unknown	i6	up	2.62	0.000979	chr19:49447099-49447336	PIH1 domain containing 1	DNAAF14 // MOT48 // NOP17 // Pih1	55011	ENSG00000104872
Exon	GSHG0010231	CD63	unknown	i5	up	2.62	0.0141	chr12:55727339-55727610	CD63 molecule	LAMP-3 // ME491 // MLA1 // OMA81H // TSPAN30	967	--
Exon	GSHG0023428	NBPF10	unknown	e7	down	2.61	0.0216	chr1:146136352-146136454	NBPF member 10	AB6 // AG1 // NBPF9	100132406	ENSG00000271425
Exon	GSHG0010306	DPY19L2	unknown	e10	up	2.61	0.00239	chr12:63618150-63618227	dpy-19 like 2	SPATA34 // SPGF9	283417	ENSG00000177990
Exon	GSHG0019178	RAD51D	unknown	i13	down	2.6	0.0412	chr17:35101036-35101199	RAD51 paralog D	BROVCA4 // R51H3 // RAD51L3 // TRAD	5892	--
Exon	GSHG0023620	GAREM2	unknown	e2	up	2.59	0.0152	chr2:26176344-26176484	GRB2 associated regulator of MAPK1 subtype 2	FAM59B // GAREML	150946	--
Exon	GSHG0000691	LEPR // LEPROT	unknown	i18	up	2.59	0.00853	chr1:65610107-65610213	leptin receptor // leptin receptor overlapping transcript	CD295 // LEP-R // LEPR // LEPRD // OB-R // OB-RGRP // OBR // OBRGRP // VPS55	3953 // 54741	--
Exon	GSHG0018044	LGALS9	unknown	e9	down	2.57	0.0412	chr17:27647030-27647118	galectin 9	HUAT // LGALS9A	3965	--
Exon	GSHG0029858	VILL	unknown	i10	down	2.57	0.0325	chr3:37998169-37998265	villin like	--	50853	--
Exon	GSHG0012840	MIS18BP1	unknown	i17	up	2.55	0.0431	chr14:45204212-45204397	MIS18 binding protein 1	C14orf106 // HSA242977 // KNL2 // M18BP1	55320	ENSG00000129534
Exon	GSHG0045137	NR6A1	unknown	i10	down	2.53	0.0171	chr9:124519829-124520125	nuclear receptor subfamily 6 group A member 1	CT150 // GCNF // GCNF1 // hGCNF // hRTR // NR61 // RTR	2649	--
Exon	GSHG0006134	DGKZ	unknown	i24	up	2.51	0.041	chr11:46375632-46375850	diacylglycerol kinase zeta	DAGK5 // DAGK6 // DGK-ZETA // hDGKzeta	8525	--
Exon	GSHG0030199	CRYBG3	unknown	e3	down	2.51	0.0114	chr3:97864217-97864647	crystallin beta-gamma domain containing 3	DKFZp667G2110 // vlAKAP	131544	ENSG00000080200
Exon	GSHG0015332	SIN3A	unknown	i8	down	2.5	0.0421	chr15:75409991-75410132	SIN3 transcription regulator family member A	WITKOS	25942	--
Exon	GSHG0021560	ARHGAP33	unknown	i12	up	2.49	0.021	chr19:35781073-35781149	Rho GTPase activating protein 33	NOMA-GAP // SNX26 // TCGAP	115703	--
Exon	GSHG0040912	SAP25	unknown	i4	up	2.49	0.0287	chr7:100572751-100572858	Sin3A associated protein 25	--	100316904	--
Exon	GSHG0041306	RNF32-DT	unknown	e2	up	2.48	0.0353	chr7:156605187-156605379	RNF32 divergent transcript	C7orf13 // LINC01006 // MY040	100506380	--
Exon	GSHG0035316	CPLANE1	unknown	e2	down	2.47	0.0177	chr5:37247617-37247744	ciliogenesis and planar polarity effector complex subunit 1	C5orf42 // Hug // JBTS17 // OFD6	65250	--
Exon	GSHG0022012	SSC5D	unknown	e4	down	2.46	0.0378	chr19:55489882-55489995	scavenger receptor cysteine rich family member with 5 domains	S5D-SRCRB	284297	--
Exon	GSHG0028101	PRDM15	unknown	e18	up	2.44	0.00668	chr21:41836112-41836206	PR/SET domain 15	C21orf83 // PFM15 // ZNF298	63977	--
Exon	GSHG0001950	CEP104	unknown	i24	up	2.44	0.00341	chr1:3813291-3813848	centrosomal protein 104	CFAP256 // GlyBP // JBTS25 // KIAA0562 // ROC22	9731	--
Exon	GSHG0029625	ITPR1	unknown	e6	down	2.43	0.0494	chr3:4639384-4639470	inositol 1,4,5-trisphosphate receptor type 1	ACV // CLA4 // INSP3R1 // IP3R // IP3R1 // PPP1R94 // SCA15 // SCA16 // SCA29	3708	--
Exon	GSHG0036960	DOP1A	unknown	e18	up	2.42	0.00796	chr6:83132176-83132328	DOP1 leucine zipper like protein A	dJ202D23.2 // DOP1 // DOPEY1 // KIAA1117	23033	--
Exon	GSHG0019208	MED24	unknown	i5	down	2.41	0.0249	chr17:40035349-40035720	mediator complex subunit 24	ARC100 // CRSP100 // CRSP4 // DRIP100 // MED5 // THRAP4 // TRAP100	9862	--
Exon	GSHG0040344	C7orf31	unknown	e3	down	2.4	0.0281	chr7:25179174-25179331	chromosome 7 open reading frame 31	--	136895	--
Exon	GSHG0003605	TP53BP2	unknown	i9	down	2.4	0.0298	chr1:223802638-223802729	tumor protein p53 binding protein 2	53BP2 // ASPP2 // BBP // P53BP2 // PPP1R13A	7159	--
Exon	GSHG0004170	PALD1	unknown	e2	up	2.39	0.0162	chr10:70525923-70526136	phosphatase domain containing paladin 1	KIAA1274 // PALD	27143	ENSG00000107719
Exon	GSHG0022504	ANO8	unknown	i4	down	2.39	0.0351	chr19:17333026-17333099	anoctamin 8	KIAA1623 // TMEM16H	57719	ENSG00000074855
Exon	GSHG0039717	TRRAP // LOC101927550	unknown	e9	down	2.37	0.0045	chr7:98899422-98899499	transformation/transcription domain associated protein // uncharacterized LOC101927550	DEDDFA // DFNA75 // PAF350/400 // PAF400 // STAF40 // TR-AP // Tra1	101927550 // 8295	--
Exon	GSHG0027864	COL6A1	unknown	i17	up	2.37	0.0198	chr21:45992218-45992362	collagen type VI alpha 1 chain	BTHLM1 // OPLL // UCHMD1	1291	ENSG00000142156
Exon	GSHG0049061	UBE2V1	unknown	i8	down	2.36	0.00743	chr20:50096270-50096481	ubiquitin conjugating enzyme E2 V1	CIR1 // CROC-1 // CROC1 // UBE2V // UEV-1 // UEV1 // UEV1A	7335	--
Exon	GSHG0000488	ERMAP	unknown	i4	up	2.36	0.0113	chr1:42830534-42830767	erythroblast membrane associated protein (Scianna blood group)	BTN5 // PRO2801 // RD // SC	114625	--
Exon	GSHG0006106	ACCS	unknown	i14	down	2.35	0.0463	chr11:44083312-44083423	1-aminocyclopropane-1-carboxylate synthase homolog (inactive)	ACS // PHACS	84680	ENSG00000110455
Exon	GSHG0007931	SPTBN2	unknown	e8	down	2.34	0.0243	chr11:66713630-66713745	spectrin beta, non-erythrocytic 2	GTRAP41 // SCA5 // SCAR14	6712	--
Exon	GSHG0009175	MON2	unknown	e3	down	2.34	0.0385	chr12:62484170-62484233	MON2 homolog, regulator of endosome-to-Golgi trafficking	--	23041	--
Exon	GSHG0013484	IPW // SNRPN // SNURF // SNHG14	unknown	e47	down	2.33	0.0414	chr15:25072725-25072863	imprinted in Prader-Willi syndrome // small nuclear ribonucleoprotein polypeptide N // SNRPN upstream open reading frame // small nucleolar RNA host gene 14	115HG // HCERN3 // IC-SNURF-SNRPN // LNCAT // NCRNA00002 // NCRNA00214 // PWCR // RT-LI // SM-D // sm-N // SMN // SNRNP-N // SNURF-SNRPN // U-UBE3A-ATS // UBE3A-AS // UBE3A-AS1 // UBE3A-ATS // UBE3AATS	104472715 // 3653 // 6638 // 8926	--
Exon	GSHG0023686	BIRC6	unknown	e14	down	2.33	0.0375	chr2:32435496-32435585	baculoviral IAP repeat containing 6	APOLLON // BRUCE	57448	--
Exon	GSHG0009153	MBD6	unknown	i12	down	2.33	0.0373	chr12:57529010-57529159	methyl-CpG binding domain protein 6	--	114785	ENSG00000166987
Exon	GSHG0012789	HEATR5A	unknown	e19	down	2.33	0.0472	chr14:31347747-31347906	HEAT repeat containing 5A	C14orf125 // p200b	25938	ENSG00000129493
Exon	GSHG0033387	ARAP2	unknown	e7	down	2.32	0.016	chr4:36210389-36210742	ArfGAP with RhoGAP domain, ankyrin repeat and PH domain 2	CENTD1 // PARX	116984	ENSG00000047365
Exon	GSHG0049178	POLR2J4	unknown	e12	up	2.32	0.0159	chr7:43966263-43966394	RNA polymerase II subunit J4, pseudogene	RPB11-phi	84820	ENSG00000214783
Exon	GSHG0032889	USP53	unknown	e7	down	2.32	0.025	chr4:119248748-119248882	ubiquitin specific peptidase 53	PFIC7	54532	--
Exon	GSHG0034057	EXOC3	unknown	e16	down	2.32	0.0342	chr5:469790-469987	exocyst complex component 3	SEC6 // SEC6L1 // Sec6p	11336	ENSG00000180104
Exon	GSHG0012789	HEATR5A	unknown	e20	down	2.32	0.00995	chr14:31345086-31345275	HEAT repeat containing 5A	C14orf125 // p200b	25938	ENSG00000129493
Exon	GSHG0021560	ARHGAP33	unknown	i19	up	2.31	0.0291	chr19:35785335-35785408	Rho GTPase activating protein 33	NOMA-GAP // SNX26 // TCGAP	115703	--
Exon	GSHG0044560	PTAR1	unknown	e4	down	2.31	0.0186	chr9:69734149-69734253	protein prenyltransferase alpha subunit repeat containing 1	--	375743	--
Exon	GSHG0048196	NLGN2	unknown	i4	up	2.31	0.0106	chr17:7414849-7414955	neuroligin 2	--	57555	ENSG00000169992
Exon	GSHG0045198	KYAT1	unknown	i13	up	2.3	0.00848	chr9:128835868-128835995	kynurenine aminotransferase 1	CCBL1 // GTK // KAT1 // KATI	883	ENSG00000286112
Exon	GSHG0047847	KBTBD4	unknown	i1	down	2.3	0.0209	chr11:47578789-47578931	kelch repeat and BTB domain containing 4	BKLHD4 // HSPC252	55709	--
Exon	GSHG0006808	CBL	unknown	i13	down	2.3	0.0317	chr11:119297035-119297383	Cbl proto-oncogene	C-CBL // CBL2 // FRA11B // NSLL // RNF55	867	ENSG00000110395
Exon	GSHG0013608	THBS1	unknown	i18	down	2.3	0.0284	chr15:39593228-39593396	thrombospondin 1	THBS // THBS-1 // TSP // TSP-1 // TSP1	7057	ENSG00000137801
Exon	GSHG0035308	LMBRD2	unknown	i18	up	2.29	0.00405	chr5:36102381-36103304	LMBR1 domain containing 2	DENBA	92255	ENSG00000164187
Exon	GSHG0029625	ITPR1	unknown	e9	down	2.29	0.0125	chr3:4645387-4645470	inositol 1,4,5-trisphosphate receptor type 1	ACV // CLA4 // INSP3R1 // IP3R // IP3R1 // PPP1R94 // SCA15 // SCA16 // SCA29	3708	--
Exon	GSHG0036775	UBR2	unknown	i14	up	2.28	0.0418	chr6:42632716-42632804	ubiquitin protein ligase E3 component n-recognin 2	bA49A4.1 // C6orf133 // dJ242G1.1 // dJ392M17.3	23304	--
Exon	GSHG0033185	ATP5ME	unknown	i2	up	2.27	0.0116	chr4:673401-673910	ATP synthase membrane subunit e	ATP5I // ATP5K	521	--
Exon	GSHG0032209	PCGF3	unknown	i2	down	2.27	0.0107	chr4:730669-730969	polycomb group ring finger 3	DONG1 // RNF3 // RNF3A	10336	ENSG00000185619
Exon	GSHG0017868	RANGRF	unknown	i2	up	2.27	0.0178	chr17:8289073-8289257	RAN guanine nucleotide release factor	HSPC165 // HSPC236 // MOG1 // RANGNRF	29098	--
Exon	GSHG0045189	GOLGA2	unknown	i26	up	2.26	0.0229	chr9:128257281-128257367	golgin A2	GM130	2801	--
Exon	GSHG0032889	USP53	unknown	e8	down	2.25	0.00495	chr4:119256246-119256359	ubiquitin specific peptidase 53	PFIC7	54532	--
Exon	GSHG0001102	ZNF687	unknown	i9	down	2.24	0.0361	chr1:151290235-151290431	zinc finger protein 687	PDB6	57592	--
Exon	GSHG0014056	ZNF609	unknown	i11	down	2.24	0.0469	chr15:64681388-64681691	zinc finger protein 609	--	23060	ENSG00000180357
Exon	GSHG0012715	CHD8	unknown	e3	down	2.24	0.00152	chr14:21431810-21431857	chromodomain helicase DNA binding protein 8	AUTS18 // HELSNF1	57680	--
Exon	GSHG0009175	MON2	unknown	i29	down	2.24	0.00868	chr12:62566032-62566321	MON2 homolog, regulator of endosome-to-Golgi trafficking	--	23041	--
Exon	GSHG0043192	DENND4C	unknown	e4	down	2.23	0.0102	chr9:19288596-19288665	DENN domain containing 4C	bA513M16.3 // C9orf55 // C9orf55B // RAB10GEF	55667	--
Exon	GSHG0007945	PTPRCAP // CORO1B	unknown	e13	down	2.23	0.0349	chr11:67437616-67437681	protein tyrosine phosphatase receptor type C associated protein // coronin 1B	CD45-AP // CORONIN-2 // LPAP	57175 // 5790	ENSG00000213402
Exon	GSHG0038143	SLC17A5	unknown	i1	down	2.23	0.0468	chr6:73653993-73654054	solute carrier family 17 member 5	AST // ISSD // NSD // SD // SIALIN // SIASD // SLD	26503	ENSG00000119899
Exon	GSHG0002975	MTMR11	unknown	i9	up	2.23	0.0172	chr1:149933530-149933608	myotubularin related protein 11	CRA	10903	--
Exon	GSHG0010422	EEA1	unknown	e2	down	2.23	0.0305	chr12:92891628-92891720	early endosome antigen 1	MST105 // MSTP105 // ZFYVE2	8411	ENSG00000102189
Exon	GSHG0025364	WDPCP	unknown	e4	down	2.22	0.0485	chr2:63487446-63487493	WD repeat containing planar cell polarity effector	BBS15 // C2orf86 // CHDTHP // CPLANE5 // FRITZ // FRTZ	51057	--
Exon	GSHG0031629	COX17	unknown	e8	down	2.21	0.0444	chr3:119665250-119665322	cytochrome c oxidase copper chaperone COX17	--	10063	--
Exon	GSHG0032132	MELTF	unknown	e9	up	2.21	0.0358	chr3:197016188-197016368	melanotransferrin	CD228 // MAP97 // MFI2 // MTf // MTF1	4241	--
Exon	GSHG0046554	HUWE1	unknown	i62	down	2.2	0.0215	chrX:53552441-53552636	HECT, UBA and WWE domain containing E3 ubiquitin protein ligase 1	ARF-BP1 // HECTH9 // HSPC272 // Ib772 // LASU1 // MRXST // MULE // URE-B1 // UREB1	10075	--
Exon	GSHG0036697	PPARD	unknown	i7	down	2.2	0.0158	chr6:35424149-35424328	peroxisome proliferator activated receptor delta	FAAR // NR1C2 // NUC1 // NUCI // NUCII // PPARB	5467	--
Exon	GSHG0028284	PAXBP1	unknown	i6	down	2.19	0.0344	chr21:32759269-32759775	PAX3 and PAX7 binding protein 1	BM020 // C21orf66 // FSAP105 // GCFC // GCFC1	94104	--
Exon	GSHG0027543	LAMA5	unknown	i31	down	2.19	0.0456	chr20:62330944-62331030	laminin subunit alpha 5	--	3911	ENSG00000130702
Exon	GSHG0022552	ATP13A1	unknown	i10	down	2.19	0.0107	chr19:19655654-19655876	ATPase 13A1	ATP13A // CGI-152	57130	ENSG00000105726
Exon	GSHG0009237	TRHDE	unknown	e5	up	2.19	0.0342	chr12:72473067-72473180	thyrotropin releasing hormone degrading enzyme	PAP-II // PGPEP2 // TRH-DE	29953	ENSG00000072657
Exon	GSHG0018086	CPD	unknown	i16	down	2.18	0.0201	chr17:30455471-30456255	carboxypeptidase D	GP180	1362	--
Exon	GSHG0021997	PRKCG	unknown	e19	up	2.18	0.0155	chr19:53906317-53906457	protein kinase C gamma	PKC-gamma // PKCC // PKCG // PKCgamma // PKCI(3) // SCA14	5582	--
Exon	GSHG0002273	PHC2	unknown	e11	down	2.18	0.0295	chr1:33354400-33354565	polyhomeotic homolog 2	EDR2 // HPH2 // PH2	1912	--
Exon	GSHG0005121	USP54	unknown	e6	up	2.16	0.00776	chr10:73571420-73571512	ubiquitin specific peptidase 54	bA137L10.3 // bA137L10.4 // C10orf29	159195	--
Exon	GSHG0015129	VPS13C	unknown	e42	up	2.16	0.0111	chr15:61949442-61949604	vacuolar protein sorting 13 homolog C	PARK23	54832	--
Exon	GSHG0022054	ZNF805	unknown	e4	down	2.16	0.0118	chr19:57248605-57248700	zinc finger protein 805	--	390980	--
Exon	GSHG0024813	ANKZF1	unknown	i13	up	2.16	0.0198	chr2:219236096-219236321	ankyrin repeat and zinc finger peptidyl tRNA hydrolase 1	Vms1 // ZNF744	55139	--
Exon	GSHG0001624	CD46	unknown	i7	up	2.15	0.0118	chr1:207767652-207767778	CD46 molecule	AHUS2 // MCP // MIC10 // TLX // TRA2.10	4179	--
Exon	GSHG0026532	PTPRA // VPS16	unknown	i7	up	2.15	0.0229	chr20:2861093-2861224	protein tyrosine phosphatase receptor type A // VPS16 core subunit of CORVET and HOPS complexes	DYT30 // HEPTP // HLPR // HPTPA // HPTPalpha // hVPS16 // LRP // PTPA // PTPRL2 // R-PTP-alpha // RPTPA	5786 // 64601	--
Exon	GSHG0016310	SPNS1	unknown	i6	up	2.14	0.0411	chr16:28981616-28981900	sphingolipid transporter 1 (putative)	HSpin1 // LAT // nrs // PP2030 // SLC62A1 // SLC63A1 // SPIN1 // SPINL	83985	--
Exon	GSHG0040823	CYP51A1	unknown	i1	down	2.14	0.0308	chr7:92134486-92134664	cytochrome P450 family 51 subfamily A member 1	CP51 // CYP51 // CYPL1 // LDM // P450-14DM // P450L1	1595	--
Exon	GSHG0040000	UBN2	unknown	e5	up	2.14	0.0476	chr7:139259267-139259370	ubinuclein 2	--	254048	ENSG00000157741
Exon	GSHG0041294	PAXIP1	unknown	i21	up	2.13	0.0211	chr7:154946425-154946510	PAX interacting protein 1	CAGF28 // CAGF29 // PACIP1 // PAXIP1L // PTIP // TNRC2	22976	--
Exon	GSHG0047350	LOC729218	unknown	e5	down	2.13	0.0304	chr4:118608658-118608722	uncharacterized LOC729218	--	729218	--
Exon	GSHG0022504	ANO8	unknown	e15	down	2.13	0.0217	chr19:17327437-17327568	anoctamin 8	KIAA1623 // TMEM16H	57719	ENSG00000074855
Exon	GSHG0019112	KIAA0100	unknown	i29	up	2.13	0.0129	chr17:28621170-28621397	KIAA0100	BCOX // BCOX1 // CT101 // FMP27	9703	--
Exon	GSHG0017192	PRSS53	unknown	i4	up	2.13	0.00616	chr16:31086491-31086631	serine protease 53	POL3S // UNQ308	339105	ENSG00000151006
Exon	GSHG0010398	CEP290	unknown	i2	up	2.13	0.0455	chr12:88141033-88141204	centrosomal protein 290	3H11Ag // BBS14 // CT87 // JBTS5 // LCA10 // MKS4 // NPHP6 // POC3 // rd16 // SLSN6	80184	--
Exon	GSHG0049111	IQCG	unknown	e9	up	2.12	0.0483	chr3:197926023-197926104	IQ motif containing G	CFAP122 // DRC9	84223	--
Exon	GSHG0040867	TECPR1	unknown	i4	up	2.12	0.0154	chr7:98244693-98244883	tectonin beta-propeller repeat containing 1	--	25851	ENSG00000205356
Exon	GSHG0005796	PKP3	unknown	i12	up	2.12	0.0237	chr11:404136-404235	plakophilin 3	--	11187	ENSG00000184363
Exon	GSHG0010116	RHEBL1	unknown	i1	up	2.12	0.00299	chr12:49070004-49344530	RHEB like 1	RHEBL1c	121268	--
Exon	GSHG0033756	PRDM5	unknown	e9	down	2.11	0.0274	chr4:120811369-120811448	PR/SET domain 5	BCS2 // PFM2	11107	--
Exon	GSHG0020094	SMCHD1	unknown	i38	down	2.11	0.0393	chr18:2769821-2769988	structural maintenance of chromosomes flexible hinge domain containing 1	BAMS // FSHD2	23347	ENSG00000101596
Exon	GSHG0021649	LTBP4	unknown	i9	up	2.1	0.0184	chr19:40606308-40606403	latent transforming growth factor beta binding protein 4	ARCL1C // LTBP-4 // LTBP4L // LTBP4S	8425	--
Exon	GSHG0021735	BCAM	unknown	i10	down	2.1	0.0385	chr19:44818883-44819055	basal cell adhesion molecule (Lutheran blood group)	AU // CD239 // LU // MSK19	4059	--
Exon	GSHG0040913	LRCH4	unknown	e8	down	2.1	0.00507	chr7:100580578-100580640	leucine rich repeats and calponin homology domain containing 4	LRN // LRRN1 // LRRN4 // PP14183	4034	ENSG00000077454
Exon	GSHG0020973	ARHGAP45	unknown	i20	down	2.1	0.0266	chr19:1081739-1081823	Rho GTPase activating protein 45	HA-1 // HLA-HA1 // HMHA1	23526	--
Exon	GSHG0002273	PHC2	unknown	e5	down	2.1	0.0174	chr1:33372288-33372446	polyhomeotic homolog 2	EDR2 // HPH2 // PH2	1912	--
Exon	GSHG0002526	DOCK7	unknown	e2	down	2.1	0.0266	chr1:62663024-62663129	dedicator of cytokinesis 7	DEE23 // EIEE23 // ZIR2	85440	--
Exon	GSHG0009185	XPOT	unknown	i13	up	2.1	0.0123	chr12:64425183-64425337	exportin for tRNA	XPO3	11260	ENSG00000184575
Exon	GSHG0040355	SKAP2	unknown	i11	up	2.09	0.00713	chr7:26725565-26725921	src kinase associated phosphoprotein 2	PRAP // RA70 // SAPS // SCAP2 // SKAP-HOM // SKAP55R	8935	ENSG00000005020
Exon	GSHG0003680	SIPA1L2	unknown	e5	down	2.09	0.0105	chr1:232493526-232493659	signal induced proliferation associated 1 like 2	SPAL2 // SPAR2	57568	--
Exon	GSHG0039912	FLNC	unknown	i30	up	2.09	0.000179	chr7:128849579-128849975	filamin C	ABP-280 // ABP280A // ABPA // ABPL // CMH26 // FLN2 // MFM5 // MPD4 // RCM5	2318	--
Exon	GSHG0013484	IPW // SNRPN // SNURF // SNHG14	unknown	e46	down	2.09	0.0101	chr15:25070120-25070259	imprinted in Prader-Willi syndrome // small nuclear ribonucleoprotein polypeptide N // SNRPN upstream open reading frame // small nucleolar RNA host gene 14	115HG // HCERN3 // IC-SNURF-SNRPN // LNCAT // NCRNA00002 // NCRNA00214 // PWCR // RT-LI // SM-D // sm-N // SMN // SNRNP-N // SNURF-SNRPN // U-UBE3A-ATS // UBE3A-AS // UBE3A-AS1 // UBE3A-ATS // UBE3AATS	104472715 // 3653 // 6638 // 8926	--
Exon	GSHG0048221	PLSCR3	unknown	i5	up	2.09	0.0181	chr17:7393364-7393465	phospholipid scramblase 3	--	57048	--
Exon	GSHG0043753	CNTRL	unknown	e30	up	2.08	0.0267	chr9:121157470-121157600	centriolin	bA165P4.1 // CEP1 // CEP110 // FAN	11064	--
Exon	GSHG0005368	HPS1	unknown	i12	up	2.08	0.0113	chr10:98425720-98425816	HPS1 biogenesis of lysosomal organelles complex 3 subunit 1	BLOC3S1 // HPS	3257	--
Exon	GSHG0002093	UBR4	unknown	e15	down	2.08	0.0373	chr1:19185098-19185285	ubiquitin protein ligase E3 component n-recognin 4	p600 // RBAF600 // ZUBR1	23352	ENSG00000127481
Exon	GSHG0033448	FRYL	unknown	e3	down	2.07	0.0163	chr4:48684672-48684794	FRY like transcription coactivator	AF4p12 // KIAA0826 // MOR2	285527	--
Exon	GSHG0021591	ZNF568	unknown	e10	down	2.07	0.0123	chr19:36976327-36976367	zinc finger protein 568	ZFP568	374900	--
Exon	GSHG0021870	TBC1D17	unknown	i17	up	2.07	0.00825	chr19:49888318-49888423	TBC1 domain family member 17	--	79735	--
Exon	GSHG0008847	PLEKHA5	unknown	e16	down	2.07	0.0146	chr12:19287473-19287556	pleckstrin homology domain containing A5	PEPP-2 // PEPP2	54477	--
Exon	GSHG0033001	TMEM184C	unknown	i3	down	2.07	0.0227	chr4:147623965-147624061	transmembrane protein 184C	TMEM34	55751	ENSG00000164168
Exon	GSHG0026448	PER2	unknown	e16	down	2.07	0.0193	chr2:238258496-238258643	period circadian regulator 2	FASPS // FASPS1	8864	ENSG00000132326
Exon	GSHG0024650	MFSD6	unknown	e8	down	2.07	0.0457	chr2:190469758-190469855	major facilitator superfamily domain containing 6	hMMR2 // MMR2	54842	--
Exon	GSHG0031047	IQSEC1	unknown	e3	up	2.06	0.00627	chr3:13047477-13047525	IQ motif and Sec7 domain ArfGEF 1	ARF-GEP100 // ARFGEP100 // BRAG2 // GEP100 // IDDSSBA	9922	--
Exon	GSHG0020281	CABYR	unknown	i5	down	2.06	0.0142	chr18:24156043-24156104	calcium binding tyrosine phosphorylation regulated	CABYRa // CABYRc // CABYRc/d // CABYRe // CBP86 // CT88 // FSP-2 // FSP2	26256	--
Exon	GSHG0002093	UBR4	unknown	e16	down	2.06	0.0124	chr1:19184015-19184174	ubiquitin protein ligase E3 component n-recognin 4	p600 // RBAF600 // ZUBR1	23352	ENSG00000127481
Exon	GSHG0002996	SEMA6C	unknown	e2	up	2.06	0.0443	chr1:151144384-151144428	semaphorin 6C	m-SemaY // m-SemaY2 // Sema-Y // SEMAY	10500	--
Exon	GSHG0016056	E4F1	unknown	i7	down	2.05	0.0327	chr16:2233184-2233437	E4F transcription factor 1	E4F	1877	--
Exon	GSHG0016526	ADGRG1	unknown	i11	down	2.05	0.00464	chr16:57655993-57656225	adhesion G protein-coupled receptor G1	BFPP // BPPR // GPR56 // TM7LN4 // TM7XN1	9289	--
Exon	GSHG0047570	--	unknown	i111	down	2.05	0.0306	chr7:142801962-142802104	--	--	--	--
Exon	GSHG0023596	KLHL29	unknown	e12	down	2.05	0.00749	chr2:23695951-23696133	kelch like family member 29	KBTBD9	114818	ENSG00000119771
Exon	GSHG0022833	ZNF566	unknown	i4	down	2.05	0.0148	chr19:36473006-36473330	zinc finger protein 566	--	84924	--
Exon	GSHG0029254	SUN2	unknown	i13	up	2.05	0.0121	chr22:38741050-38741492	Sad1 and UNC84 domain containing 2	rab5IP // UNC84B	25777	--
Exon	GSHG0016978	ROGDI	unknown	i3	up	2.05	0.0473	chr16:4801321-4801501	rogdi atypical leucine zipper	KTZS // RAV2 // ROGD1	79641	--
Exon	GSHG0000905	STRIP1	unknown	i13	down	2.05	0.0282	chr1:110044906-110045014	striatin interacting protein 1	FAM40A // FAR11A	85369	--
Exon	GSHG0049138	MSH5 // SAPCD1	unknown	e2	down	2.04	0.00156	chr6:31740454-31740613	mutS homolog 5 // suppressor APC domain containing 1	C6orf26 // G7 // MUTSH5 // NG23 // POF13	401251 // 4439	ENSG00000228727
Exon	GSHG0013484	IPW // SNRPN // SNURF // SNHG14	unknown	e48	down	2.04	0.0193	chr15:25073892-25074051	imprinted in Prader-Willi syndrome // small nuclear ribonucleoprotein polypeptide N // SNRPN upstream open reading frame // small nucleolar RNA host gene 14	115HG // HCERN3 // IC-SNURF-SNRPN // LNCAT // NCRNA00002 // NCRNA00214 // PWCR // RT-LI // SM-D // sm-N // SMN // SNRNP-N // SNURF-SNRPN // U-UBE3A-ATS // UBE3A-AS // UBE3A-AS1 // UBE3A-ATS // UBE3AATS	104472715 // 3653 // 6638 // 8926	--
Exon	GSHG0001716	DNAH14	unknown	e32	up	2.04	0.0204	chr1:225145326-225145379	dynein axonemal heavy chain 14	C1orf67 // Dnahc14 // HL-18 // HL18	127602	--
Exon	GSHG0020008	ARHGAP27	unknown	i25	up	2.04	0.0221	chr17:45395633-45395742	Rho GTPase activating protein 27	CAMGAP1 // PP905 // SH3D20 // SH3P20	201176	--
Exon	GSHG0007097	TMEM41B	unknown	i4	up	2.04	0.000844	chr11:9287806-9288440	transmembrane protein 41B	--	440026	--
Exon	GSHG0036685	UHRF1BP1	unknown	e3	down	2.04	0.0082	chr6:34821917-34821955	UHRF1 binding protein 1	C6orf107 // dJ349A12.1 // ICBP90	54887	ENSG00000065060
Exon	GSHG0024730	CREB1	unknown	i12	up	2.04	0.0231	chr2:207577201-207577504	cAMP responsive element binding protein 1	CREB // CREB-1	1385	--
Exon	GSHG0018377	STXBP4	unknown	e7	down	2.03	0.0441	chr17:55000808-55000883	syntaxin binding protein 4	Synip	252983	--
Exon	GSHG0021997	PRKCG	unknown	e13	down	2.03	0.0411	chr19:53898440-53898628	protein kinase C gamma	PKC-gamma // PKCC // PKCG // PKCgamma // PKCI(3) // SCA14	5582	--
Exon	GSHG0018645	GAA	unknown	e4	down	2.03	0.0049	chr17:80105749-80105894	alpha glucosidase	LYAG	2548	--
Exon	GSHG0041477	SORBS3	unknown	i14	up	2.03	0.0101	chr8:22566714-22566821	sorbin and SH3 domain containing 3	SCAM-1 // SCAM1 // SH3D4	10174	--
Exon	GSHG0040875	PTCD1	unknown	i4	up	2.03	0.0499	chr7:99429204-99429586	pentatricopeptide repeat domain 1	--	26024	ENSG00000106246
Exon	GSHG0014761	SPTBN5	unknown	e52	up	2.03	0.0211	chr15:41856852-41857038	spectrin beta, non-erythrocytic 5	BSPECV // HUBSPECV // HUSPECV	51332	ENSG00000137877
Exon	GSHG0035829	APBB3	unknown	i2	up	2.02	0.0437	chr5:140563670-140563750	amyloid beta precursor protein binding family B member 3	FE65L2 // SRA	10307	--
Exon	GSHG0008760	RIMKLB	unknown	i11	up	2.02	0.0436	chr12:8780113-8780574	ribosomal modification protein rimK like family member B	FAM80B // NAAGS // NAAGS-I	57494	--
Exon	GSHG0004074	MAPK8	unknown	i9	down	2.02	0.0259	chr10:48424160-48424513	mitogen-activated protein kinase 8	JNK // JNK-46 // JNK1 // JNK1A2 // JNK21B1/2 // PRKM8 // SAPK1 // SAPK1c	5599	--
Exon	GSHG0030055	CACNA1D	unknown	e26	down	2.02	0.00652	chr3:53745624-53745731	calcium voltage-gated channel subunit alpha1 D	CACH3 // CACN4 // CACNL1A2 // Cav1.3 // CCHL1A2 // PASNA // SANDD	776	--
Exon	GSHG0005564	MKI67	unknown	i9	down	2.02	0.00775	chr10:128112045-128112131	marker of proliferation Ki-67	KIA // MIB- // MIB-1 // PPP1R105	4288	--
Exon	GSHG0004406	SFXN3	unknown	i7	down	2.01	0.00986	chr10:101036809-101037075	sideroflexin 3	BA108L7.2 // SFX3 // SLC56A3	81855	ENSG00000107819
Exon	GSHG0040641	RABGEF1P1	unknown	i11	up	2.01	0.0322	chr7:66531399-66531789	RABGEF1 pseudogene 1	GS1-124K5.11	493754	--
Exon	GSHG0001021	POLR3C	unknown	i13	up	2.01	0.0493	chr1:145839992-145840115	RNA polymerase III subunit C	C82 // RPC3 // RPC62	10623	ENSG00000186141
Exon	GSHG0011283	ERCC5	unknown	i4	down	2.01	0.0424	chr13:102853873-102854287	ERCC excision repair 5, endonuclease	COFS3 // ERCC5-201 // ERCM2 // UVDR // XPG // XPGC	2073	ENSG00000134899
Exon	GSHG0035618	CHD1	unknown	i6	up	2.01	0.0487	chr5:98901082-98901184	chromodomain helicase DNA binding protein 1	CHD-1 // PILBOS	1105	--
Exon	GSHG0015062	MYO5C	unknown	i29	down	2.01	0.00828	chr15:52224981-52225073	myosin VC	--	55930	ENSG00000128833
Exon	GSHG0006134	DGKZ	unknown	i21	up	2	0.0443	chr11:46374667-46374765	diacylglycerol kinase zeta	DAGK5 // DAGK6 // DGK-ZETA // hDGKzeta	8525	--
Exon	GSHG0010514	SART3	unknown	i8	down	2	0.0427	chr12:108538203-108538932	spliceosome associated factor 3, U4/U6 recycling protein	DSAP1 // P100 // p110 // p110(nrb) // RP11-13G14 // TIP110	9733	--
Exon	GSHG0002251	TMEM234	unknown	i8	up	2	0.0154	chr1:32215795-32216192	transmembrane protein 234	AASL548 // C1orf91 // dJ622L5.7 // PRO1105 // RP4-622L5	56063	--
Exon	GSHG0038215	MDN1	unknown	e55	down	2	0.0401	chr6:89701557-89701677	midasin AAA ATPase 1	Rea1	23195	ENSG00000112159
Exon	GSHG0010086	HDAC7	unknown	i18	up	2	0.05	chr12:47789578-47789811	histone deacetylase 7	HD7 // HD7A // HDAC7A	51564	--
